# Supplementary material for: Uphill energy transfer mechanism for photosynthesis in an Antarctic alga
Source: Nat Commun. 2023 Feb 15;14:730. doi: 10.1038/s41467-023-36245-1 (PMC9931709; doi:10.1038/s41467-023-36245-1)
Supplement: Supplementary file 4 — Source Data [file 41467_2023_36245_MOESM4_ESM.xlsx]

## Sheet: Fig.1b
	Absorbance							Fluorescence
	Law data		Normalized data					Law data	Normalized data
Wavelength (nm)	Thylakoids	Pc-frLHC	Thylakoids	Pc-frLHC			Wavelength (nm)	Pc-frLHC
350	0.418	0.159	0.84906	0.72093			600	0.11	5.6549e-05
350.5	0.418	0.159	0.84707	0.72093			601	0.14	7.1972e-05
351	0.416	0.16	0.84409	0.72558			602	0.139	7.1458e-05
351.5	0.414	0.158	0.83813	0.71628			603	0.146	7.5057e-05
352	0.413	0.157	0.83317	0.71163			604	0.135	6.9402e-05
352.5	0.411	0.158	0.8292	0.71628			605	0.142	7.3e-05
353	0.409	0.157	0.82622	0.71163			606	0.179	9.2021e-05
353.5	0.408	0.157	0.82324	0.71163			607	0.161	8.2768e-05
354	0.408	0.156	0.82026	0.70698			608	0.176	9.0479e-05
354.5	0.406	0.157	0.81926	0.71163			609	0.196	0.00010076
355	0.405	0.155	0.81728	0.70233			610	0.205	0.00010539
355.5	0.405	0.156	0.8153	0.70698			611	0.211	0.00010847
356	0.404	0.157	0.8143	0.71163			612	0.241	0.00012389
356.5	0.404	0.158	0.8143	0.71628			613	0.231	0.00011875
357	0.404	0.158	0.8143	0.71628			614	0.27	0.0001388
357.5	0.404	0.158	0.81231	0.71628			615	0.301	0.00015474
358	0.404	0.159	0.81331	0.72093			616	0.344	0.00017685
358.5	0.404	0.159	0.8153	0.72093			617	0.36	0.00018507
359	0.404	0.159	0.8143	0.72093			618	0.4	0.00020563
359.5	0.405	0.161	0.8143	0.73023			619	0.423	0.00021746
360	0.405	0.16	0.81629	0.72558			620	0.421	0.00021643
360.5	0.405	0.162	0.81828	0.73488			621	0.583	0.00029971
361	0.405	0.162	0.81828	0.73488			622	0.585	0.00030074
361.5	0.406	0.164	0.81926	0.74419			623	0.688	0.00035369
362	0.406	0.165	0.82126	0.74884			624	0.749	0.00038505
362.5	0.407	0.165	0.82324	0.74884			625	0.858	0.00044109
363	0.408	0.166	0.82424	0.75349			626	0.926	0.00047604
363.5	0.408	0.167	0.82522	0.75814			627	0.99	0.00050895
364	0.408	0.168	0.82722	0.76279			628	1.127	0.00057937
364.5	0.409	0.167	0.8292	0.75814			629	1.262	0.00064878
365	0.41	0.17	0.83218	0.77209			630	1.405	0.00072229
365.5	0.41	0.172	0.83515	0.7814			631	1.493	0.00076753
366	0.41	0.173	0.83813	0.78605			632	1.724	0.00088628
366.5	0.411	0.173	0.84013	0.78605			633	1.868	0.00096031
367	0.411	0.174	0.84211	0.7907			634	2.032	0.0010446
367.5	0.412	0.176	0.84509	0.8			635	2.279	0.0011716
368	0.414	0.177	0.84906	0.80465			636	2.513	0.0012919
368.5	0.415	0.178	0.85104	0.8093			637	2.798	0.0014384
369	0.415	0.18	0.85204	0.8186			638	3.162	0.0016255
369.5	0.416	0.181	0.85502	0.82326			639	3.522	0.0018106
370	0.417	0.183	0.858	0.83256			640	3.924	0.0020173
370.5	0.418	0.184	0.85998	0.83721			641	4.532	0.0023298
371	0.419	0.185	0.86495	0.84186			642	5.261	0.0027046
371.5	0.42	0.186	0.86793	0.84651			643	5.971	0.0030696
372	0.421	0.189	0.87091	0.86047			644	7.143	0.0036721
372.5	0.423	0.19	0.87289	0.86512			645	7.855	0.0040381
373	0.424	0.192	0.87687	0.87442			646	8.901	0.0045759
373.5	0.426	0.194	0.88183	0.88372			647	10.267	0.0052781
374	0.428	0.195	0.88481	0.88837			648	11.586	0.0059562
374.5	0.429	0.198	0.88878	0.90233			649	13.005	0.0066857
375	0.43	0.199	0.89374	0.90698			650	15.128	0.0077771
375.5	0.432	0.2	0.89772	0.91163			651	16.773	0.0086228
376	0.433	0.2	0.90169	0.91163			652	18.969	0.0097517
376.5	0.434	0.203	0.90567	0.92558			653	21.235	0.010917
377	0.436	0.204	0.90963	0.93023			654	23.189	0.011921
377.5	0.438	0.205	0.9146	0.93488			655	26.477	0.013611
378	0.439	0.207	0.91758	0.94419			656	29.649	0.015242
378.5	0.44	0.208	0.92056	0.94884			657	33.165	0.01705
379	0.442	0.209	0.92454	0.95349			658	38.34	0.01971
379.5	0.443	0.211	0.92752	0.96279			659	43.996	0.022618
380	0.444	0.212	0.93148	0.96744			660	49.163	0.025274
380.5	0.445	0.213	0.93347	0.97209			661	57.564	0.029593
381	0.446	0.215	0.93645	0.9814			662	66.329	0.034099
381.5	0.447	0.216	0.93943	0.98605			663	76.09	0.039117
382	0.448	0.217	0.94241	0.9907			664	88.857	0.04568
382.5	0.449	0.218	0.94638	0.99535			665	102.56	0.052726
383	0.45	0.218	0.94737	0.99535			666	116.89	0.060093
383.5	0.45	0.22	0.94936	1.0047			667	133.77	0.068771
384	0.451	0.221	0.95035	1.0093			668	150.24	0.077237
384.5	0.452	0.221	0.95135	1.0093			669	169.8	0.08729
385	0.451	0.223	0.95234	1.0186			670	192.26	0.098839
385.5	0.452	0.223	0.95333	1.0186			671	209.54	0.10772
386	0.452	0.224	0.95333	1.0233			672	231.59	0.11906
386.5	0.452	0.225	0.95532	1.0279			673	254.45	0.13081
387	0.452	0.225	0.95532	1.0279			674	272.51	0.14009
387.5	0.452	0.227	0.95532	1.0372			675	296.37	0.15236
388	0.452	0.227	0.95532	1.0372			676	318.36	0.16367
388.5	0.453	0.228	0.95532	1.0419			677	339.86	0.17472
389	0.452	0.229	0.95532	1.0465			678	360.86	0.18551
389.5	0.452	0.23	0.95631	1.0512			679	380.86	0.19579
390	0.452	0.23	0.95631	1.0512			680	397.6	0.2044
390.5	0.452	0.231	0.95631	1.0558			681	412.98	0.21231
391	0.452	0.231	0.9583	1.0558			682	423.2	0.21756
391.5	0.453	0.232	0.9583	1.0605			683	430.86	0.2215
392	0.453	0.233	0.9583	1.0651			684	434.11	0.22317
392.5	0.453	0.234	0.95928	1.0698			685	432.47	0.22232
393	0.453	0.235	0.9583	1.0744			686	432.47	0.22233
393.5	0.452	0.236	0.95928	1.0791			687	428.31	0.22019
394	0.453	0.236	0.95928	1.0791			688	425.91	0.21896
394.5	0.453	0.237	0.96028	1.0837			689	422.27	0.21708
395	0.454	0.238	0.96226	1.0884			690	422.5	0.2172
395.5	0.455	0.239	0.96326	1.093			691	425.67	0.21883
396	0.455	0.239	0.96524	1.093			692	434.24	0.22324
396.5	0.456	0.24	0.96823	1.0977			693	445.52	0.22904
397	0.457	0.241	0.97021	1.1023			694	462.3	0.23766
397.5	0.458	0.242	0.9722	1.107			695	493.24	0.25357
398	0.459	0.243	0.97617	1.1116			696	523.11	0.26892
398.5	0.461	0.244	0.97915	1.1163			697	569.53	0.29279
399	0.462	0.245	0.98411	1.1209			698	627.02	0.32234
399.5	0.464	0.246	0.98809	1.1256			699	686.01	0.35267
400	0.465	0.248	0.99306	1.1349			700	772.82	0.3973
400.5	0.467	0.25	0.99902	1.1442			701	868.24	0.44635
401	0.47	0.251	1.005	1.1488			702	963.8	0.49548
401.5	0.473	0.253	1.0129	1.1581			703	1085.9	0.55822
402	0.476	0.255	1.0199	1.1674			704	1208.8	0.62144
402.5	0.479	0.257	1.0278	1.1767			705	1330.5	0.68401
403	0.481	0.259	1.0368	1.186			706	1477.3	0.75945
403.5	0.485	0.261	1.0457	1.1953			707	1587.1	0.81588
404	0.489	0.263	1.0546	1.2047			708	1686.3	0.86692
404.5	0.493	0.266	1.0626	1.2186			709	1776.7	0.91336
405	0.496	0.269	1.0735	1.2326			710	1834	0.94283
405.5	0.5	0.272	1.0834	1.2465			711	1912.3	0.98307
406	0.504	0.275	1.0943	1.2605			712	1942	0.99836
406.5	0.508	0.278	1.1043	1.2744			713	1945.2	1
407	0.512	0.282	1.1142	1.293			714	1926.8	0.99053
407.5	0.516	0.285	1.1261	1.307			715	1905.4	0.97953
408	0.521	0.287	1.1361	1.3163			716	1855	0.95362
408.5	0.525	0.292	1.147	1.3395			717	1794	0.92228
409	0.529	0.295	1.1589	1.3535			718	1737.9	0.89341
409.5	0.534	0.298	1.1698	1.3674			719	1673.5	0.86032
410	0.538	0.301	1.1817	1.3814			720	1594.6	0.81978
410.5	0.542	0.305	1.1926	1.4			721	1540.6	0.792
411	0.546	0.307	1.2026	1.4093			722	1475.1	0.75832
411.5	0.549	0.31	1.2126	1.4233			723	1415.2	0.72754
412	0.552	0.314	1.2204	1.4419			724	1354.8	0.69649
412.5	0.556	0.317	1.2294	1.4558			725	1293	0.66469
413	0.56	0.32	1.2393	1.4698			726	1241.5	0.63824
413.5	0.563	0.323	1.2472	1.4837			727	1195	0.61431
414	0.566	0.326	1.2552	1.4977			728	1134.1	0.58305
414.5	0.569	0.328	1.2642	1.507			729	1094.9	0.56288
415	0.572	0.331	1.2731	1.5209			730	1048.4	0.53896
415.5	0.575	0.334	1.2801	1.5349			731	998.96	0.51355
416	0.577	0.337	1.285	1.5488			732	959.41	0.49322
416.5	0.579	0.338	1.2899	1.5535			733	912.55	0.46913
417	0.58	0.34	1.2959	1.5628			734	872.97	0.44878
417.5	0.582	0.342	1.2999	1.5721			735	834.55	0.42903
418	0.584	0.344	1.3038	1.5814			736	795.7	0.40906
418.5	0.586	0.346	1.3088	1.5907			737	766.7	0.39415
419	0.588	0.348	1.3147	1.6			738	725.59	0.37302
419.5	0.589	0.35	1.3188	1.6093			739	691.88	0.35569
420	0.591	0.352	1.3218	1.6186			740	661.43	0.34003
420.5	0.592	0.353	1.3267	1.6233			741	627.97	0.32283
421	0.594	0.354	1.3307	1.6279			742	602.88	0.30993
421.5	0.595	0.355	1.3336	1.6326			743	580.29	0.29832
422	0.597	0.357	1.3377	1.6419			744	553.51	0.28455
422.5	0.599	0.359	1.3426	1.6512			745	527.26	0.27106
423	0.6	0.361	1.3476	1.6605			746	503.04	0.2586
423.5	0.602	0.362	1.3525	1.6651			747	475.14	0.24426
424	0.604	0.362	1.3585	1.6651			748	456.55	0.2347
424.5	0.607	0.364	1.3654	1.6744			749	436.53	0.22441
425	0.609	0.366	1.3724	1.6837			750	416.47	0.2141
425.5	0.612	0.367	1.3804	1.6884			751	402.39	0.20686
426	0.615	0.369	1.3893	1.6977			752	379.35	0.19502
426.5	0.619	0.371	1.3963	1.707			753	363.92	0.18709
427	0.623	0.373	1.4042	1.7163			754	348.42	0.17912
427.5	0.626	0.375	1.4122	1.7256			755	329.21	0.16924
428	0.629	0.377	1.422	1.7349			756	319.97	0.16449
428.5	0.633	0.379	1.435	1.7442			757	306.92	0.15778
429	0.638	0.382	1.4468	1.7581			758	291.59	0.1499
429.5	0.642	0.384	1.4568	1.7674			759	280.93	0.14442
430	0.647	0.386	1.4677	1.7767			760	270.54	0.13908
430.5	0.651	0.388	1.4797	1.786			761	258.04	0.13266
431	0.656	0.391	1.4886	1.8			762	249.56	0.1283
431.5	0.66	0.394	1.4995	1.814			763	239.31	0.12303
432	0.664	0.396	1.5104	1.8233			764	229.92	0.1182
432.5	0.667	0.399	1.5174	1.8372			765	222.93	0.1146
433	0.671	0.401	1.5293	1.8465			766	215.67	0.11087
433.5	0.673	0.403	1.5373	1.8558			767	206.9	0.10636
434	0.676	0.404	1.5422	1.8605			768	200.34	0.10299
434.5	0.679	0.406	1.5502	1.8698			769	194.92	0.10021
435	0.681	0.408	1.5541	1.8791			770	188.78	0.097051
435.5	0.682	0.408	1.5571	1.8791			771	183.12	0.094141
436	0.683	0.409	1.56	1.8837			772	175.84	0.090397
436.5	0.684	0.409	1.5621	1.8837			773	172.59	0.088724
437	0.685	0.409	1.5631	1.8837			774	164.91	0.084776
437.5	0.684	0.409	1.5621	1.8837			775	161.57	0.083061
438	0.683	0.408	1.5621	1.8791			776	160.02	0.082267
438.5	0.682	0.407	1.56	1.8744			777	151.71	0.077994
439	0.681	0.405	1.5552	1.8651			778	149.81	0.077016
439.5	0.679	0.403	1.5472	1.8558			779	144.29	0.074175
440	0.676	0.401	1.5393	1.8465			780	140.51	0.072234
440.5	0.672	0.397	1.5332	1.8279			781	136.91	0.070385
441	0.669	0.394	1.5223	1.814			782	132.7	0.06822
441.5	0.664	0.39	1.5104	1.7953			783	129.3	0.066473
442	0.659	0.386	1.4975	1.7767			784	124.9	0.064212
442.5	0.653	0.382	1.4836	1.7581			785	120.64	0.062019
443	0.646	0.376	1.4657	1.7302			786	117.86	0.060593
443.5	0.64	0.371	1.4488	1.707			787	114.92	0.059078
444	0.632	0.365	1.432	1.6791			788	112.7	0.057937
444.5	0.625	0.359	1.4111	1.6512			789	109.72	0.056408
445	0.617	0.352	1.3893	1.6186			790	106.4	0.0547
445.5	0.608	0.346	1.3695	1.5907			791	102.5	0.052691
446	0.601	0.34	1.3515	1.5628			792	96.985	0.049859
446.5	0.593	0.333	1.3317	1.5302			793	96.473	0.049595
447	0.584	0.325	1.3099	1.493			794	95.128	0.048904
447.5	0.576	0.318	1.287	1.4605			795	92.336	0.047469
448	0.568	0.311	1.2661	1.4279			796	88.815	0.045659
448.5	0.56	0.305	1.2463	1.4			797	86.508	0.044473
449	0.552	0.298	1.2265	1.3674			798	83.306	0.042826
449.5	0.544	0.292	1.2056	1.3395			799	80.483	0.041375
450	0.536	0.285	1.1867	1.307			800	78.222	0.040213
450.5	0.529	0.279	1.1668	1.2791
451	0.523	0.274	1.15	1.2558
451.5	0.516	0.269	1.1331	1.2326
452	0.51	0.263	1.1172	1.2047
452.5	0.505	0.258	1.1043	1.1814
453	0.5	0.253	1.0914	1.1581
453.5	0.495	0.248	1.0794	1.1349
454	0.491	0.244	1.0675	1.1163
454.5	0.487	0.239	1.0576	1.093
455	0.484	0.236	1.0477	1.0791
455.5	0.48	0.232	1.0387	1.0605
456	0.476	0.229	1.0308	1.0465
456.5	0.473	0.225	1.0248	1.0279
457	0.471	0.222	1.0189	1.014
457.5	0.469	0.219	1.0139	1
458	0.467	0.216	1.0089	0.98605
458.5	0.465	0.214	1.005	0.97674
459	0.464	0.211	1.002	0.96279
459.5	0.463	0.209	1	0.95349
460	0.462	0.208	0.99802	0.94884
460.5	0.461	0.206	0.99604	0.93953
461	0.461	0.205	0.99504	0.93488
461.5	0.46	0.204	0.99404	0.93023
462	0.46	0.202	0.99306	0.92093
462.5	0.46	0.2	0.99306	0.91163
463	0.46	0.199	0.99306	0.90698
463.5	0.46	0.198	0.99404	0.90233
464	0.461	0.197	0.99404	0.89767
464.5	0.461	0.196	0.99604	0.89302
465	0.461	0.195	0.99702	0.88837
465.5	0.462	0.194	0.99802	0.88372
466	0.462	0.193	1	0.87907
466.5	0.462	0.191	1.001	0.86977
467	0.463	0.19	1.003	0.86512
467.5	0.463	0.189	1.005	0.86047
468	0.464	0.187	1.006	0.85116
468.5	0.464	0.186	1.007	0.84651
469	0.465	0.184	1.008	0.83721
469.5	0.466	0.182	1.0099	0.82791
470	0.466	0.18	1.0119	0.8186
470.5	0.466	0.178	1.0129	0.8093
471	0.466	0.176	1.0139	0.8
471.5	0.466	0.175	1.0139	0.79535
472	0.466	0.172	1.0139	0.7814
472.5	0.466	0.17	1.0129	0.77209
473	0.466	0.168	1.0129	0.76279
473.5	0.465	0.166	1.0119	0.75349
474	0.465	0.164	1.0119	0.74419
474.5	0.464	0.161	1.0099	0.73023
475	0.463	0.159	1.007	0.72093
475.5	0.462	0.157	1.005	0.71163
476	0.461	0.155	1.002	0.70233
476.5	0.46	0.152	0.99902	0.68837
477	0.459	0.15	0.99604	0.67907
477.5	0.457	0.148	0.99306	0.66977
478	0.456	0.146	0.98908	0.66047
478.5	0.454	0.144	0.9861	0.65116
479	0.453	0.143	0.98213	0.64651
479.5	0.452	0.141	0.97915	0.63721
480	0.45	0.14	0.97517	0.63256
480.5	0.449	0.138	0.97121	0.62326
481	0.447	0.136	0.96823	0.61395
481.5	0.446	0.135	0.96426	0.6093
482	0.444	0.134	0.96028	0.60465
482.5	0.443	0.133	0.9573	0.6
483	0.442	0.132	0.95333	0.59535
483.5	0.44	0.131	0.94837	0.5907
484	0.438	0.13	0.94439	0.58605
484.5	0.436	0.129	0.93943	0.5814
485	0.434	0.128	0.93446	0.57674
485.5	0.432	0.128	0.92752	0.57674
486	0.43	0.127	0.92155	0.57209
486.5	0.428	0.126	0.91559	0.56744
487	0.425	0.126	0.90865	0.56744
487.5	0.422	0.126	0.90169	0.56744
488	0.419	0.126	0.89374	0.56744
488.5	0.415	0.126	0.8858	0.56744
489	0.412	0.125	0.87785	0.56279
489.5	0.408	0.125	0.86892	0.56279
490	0.405	0.124	0.85998	0.55814
490.5	0.402	0.124	0.85005	0.55814
491	0.399	0.124	0.84111	0.55814
491.5	0.395	0.123	0.83118	0.55349
492	0.391	0.123	0.82126	0.55349
492.5	0.388	0.122	0.81231	0.54884
493	0.384	0.121	0.80239	0.54419
493.5	0.38	0.121	0.79146	0.54419
494	0.375	0.12	0.78054	0.53953
494.5	0.371	0.119	0.76961	0.53488
495	0.368	0.118	0.75968	0.53023
495.5	0.364	0.117	0.74876	0.52558
496	0.36	0.116	0.73783	0.52093
496.5	0.355	0.115	0.72592	0.51628
497	0.351	0.114	0.715	0.51163
497.5	0.347	0.112	0.70407	0.50233
498	0.343	0.111	0.69216	0.49767
498.5	0.339	0.109	0.68123	0.48837
499	0.335	0.107	0.67131	0.47907
499.5	0.331	0.106	0.66038	0.47442
500	0.326	0.104	0.64946	0.46512
500.5	0.322	0.102	0.63753	0.45581
501	0.318	0.1	0.62662	0.44651
501.5	0.313	0.098	0.6147	0.43721
502	0.309	0.095	0.60377	0.42326
502.5	0.305	0.093	0.59285	0.41395
503	0.301	0.091	0.58094	0.40465
503.5	0.297	0.089	0.57001	0.39535
504	0.293	0.086	0.55909	0.3814
504.5	0.289	0.084	0.54816	0.37209
505	0.286	0.082	0.53823	0.36279
505.5	0.282	0.08	0.52731	0.35349
506	0.279	0.078	0.51738	0.34419
506.5	0.275	0.075	0.50745	0.33023
507	0.271	0.073	0.49751	0.32093
507.5	0.267	0.071	0.4866	0.31163
508	0.263	0.069	0.47666	0.30233
508.5	0.26	0.068	0.46673	0.29767
509	0.256	0.066	0.4568	0.28837
509.5	0.252	0.064	0.44687	0.27907
510	0.249	0.062	0.43694	0.26977
510.5	0.245	0.061	0.42801	0.26512
511	0.242	0.059	0.41808	0.25581
511.5	0.239	0.057	0.41012	0.24651
512	0.235	0.056	0.40219	0.24186
512.5	0.232	0.054	0.39325	0.23256
513	0.229	0.052	0.3853	0.22326
513.5	0.226	0.051	0.37736	0.2186
514	0.223	0.05	0.36941	0.21395
514.5	0.221	0.048	0.36247	0.20465
515	0.218	0.047	0.35551	0.2
515.5	0.215	0.046	0.34856	0.19535
516	0.213	0.044	0.3416	0.18605
516.5	0.21	0.044	0.33465	0.18605
517	0.208	0.043	0.32869	0.1814
517.5	0.206	0.042	0.32175	0.17674
518	0.203	0.041	0.31578	0.17209
518.5	0.201	0.04	0.30982	0.16744
519	0.199	0.039	0.30387	0.16279
519.5	0.196	0.038	0.29891	0.15814
520	0.194	0.037	0.29295	0.15349
520.5	0.193	0.036	0.28798	0.14884
521	0.191	0.036	0.28302	0.14884
521.5	0.189	0.035	0.27806	0.14419
522	0.187	0.035	0.27308	0.14419
522.5	0.185	0.034	0.26812	0.13953
523	0.184	0.033	0.26415	0.13488
523.5	0.182	0.033	0.26017	0.13488
524	0.18	0.032	0.25621	0.13023
524.5	0.179	0.032	0.25223	0.13023
525	0.178	0.032	0.24826	0.13023
525.5	0.177	0.032	0.24528	0.13023
526	0.175	0.031	0.2423	0.12558
526.5	0.174	0.031	0.23932	0.12558
527	0.173	0.031	0.23634	0.12558
527.5	0.172	0.03	0.23337	0.12093
528	0.171	0.03	0.23039	0.12093
528.5	0.17	0.03	0.22741	0.12093
529	0.169	0.03	0.22541	0.12093
529.5	0.167	0.03	0.22244	0.12093
530	0.166	0.029	0.21946	0.11628
530.5	0.166	0.029	0.21748	0.11628
531	0.165	0.028	0.21549	0.11163
531.5	0.164	0.028	0.2135	0.11163
532	0.164	0.028	0.21152	0.11163
532.5	0.163	0.028	0.20952	0.11163
533	0.162	0.028	0.20854	0.11163
533.5	0.161	0.028	0.20655	0.11163
534	0.161	0.028	0.20456	0.11163
534.5	0.16	0.028	0.20357	0.11163
535	0.159	0.028	0.20258	0.11163
535.5	0.159	0.028	0.20159	0.11163
536	0.159	0.028	0.1996	0.11163
536.5	0.158	0.028	0.19861	0.11163
537	0.157	0.028	0.19761	0.11163
537.5	0.156	0.027	0.19563	0.10698
538	0.156	0.027	0.19463	0.10698
538.5	0.155	0.027	0.19365	0.10698
539	0.155	0.027	0.19265	0.10698
539.5	0.155	0.027	0.19165	0.10698
540	0.155	0.027	0.19067	0.10698
540.5	0.154	0.027	0.18967	0.10698
541	0.154	0.027	0.18867	0.10698
541.5	0.154	0.027	0.18768	0.10698
542	0.153	0.027	0.18669	0.10698
542.5	0.152	0.027	0.1857	0.10698
543	0.152	0.027	0.1847	0.10698
543.5	0.151	0.027	0.1847	0.10698
544	0.15	0.027	0.18371	0.10698
544.5	0.15	0.027	0.18172	0.10698
545	0.15	0.027	0.18074	0.10698
545.5	0.149	0.027	0.17974	0.10698
546	0.15	0.027	0.17974	0.10698
546.5	0.149	0.027	0.17874	0.10698
547	0.149	0.027	0.17776	0.10698
547.5	0.149	0.027	0.17676	0.10698
548	0.148	0.027	0.17576	0.10698
548.5	0.148	0.026	0.17478	0.10233
549	0.148	0.026	0.17478	0.10233
549.5	0.147	0.026	0.17378	0.10233
550	0.147	0.026	0.17278	0.10233
550.5	0.147	0.026	0.1718	0.10233
551	0.146	0.026	0.1708	0.10233
551.5	0.145	0.026	0.1708	0.10233
552	0.145	0.026	0.16981	0.10233
552.5	0.145	0.026	0.16882	0.10233
553	0.144	0.026	0.16782	0.10233
553.5	0.144	0.026	0.16782	0.10233
554	0.144	0.026	0.16683	0.10233
554.5	0.143	0.026	0.16583	0.10233
555	0.143	0.026	0.16485	0.10233
555.5	0.143	0.026	0.16485	0.10233
556	0.143	0.026	0.16485	0.10233
556.5	0.143	0.026	0.16385	0.10233
557	0.142	0.026	0.16385	0.10233
557.5	0.142	0.027	0.16285	0.10698
558	0.142	0.026	0.16285	0.10233
558.5	0.142	0.027	0.16285	0.10698
559	0.142	0.027	0.16285	0.10698
559.5	0.142	0.027	0.16187	0.10698
560	0.142	0.027	0.16285	0.10698
560.5	0.142	0.027	0.16285	0.10698
561	0.142	0.026	0.16285	0.10233
561.5	0.142	0.027	0.16285	0.10698
562	0.142	0.027	0.16285	0.10698
562.5	0.141	0.028	0.16285	0.11163
563	0.141	0.028	0.16285	0.11163
563.5	0.142	0.028	0.16285	0.11163
564	0.142	0.028	0.16385	0.11163
564.5	0.142	0.029	0.16385	0.11628
565	0.142	0.029	0.16485	0.11628
565.5	0.143	0.029	0.16583	0.11628
566	0.143	0.029	0.16683	0.11628
566.5	0.143	0.03	0.16782	0.12093
567	0.143	0.03	0.16882	0.12093
567.5	0.143	0.03	0.16981	0.12093
568	0.144	0.031	0.1708	0.12558
568.5	0.144	0.031	0.1718	0.12558
569	0.144	0.031	0.17278	0.12558
569.5	0.144	0.032	0.17378	0.13023
570	0.145	0.032	0.17478	0.13023
570.5	0.145	0.033	0.17576	0.13488
571	0.145	0.034	0.17776	0.13953
571.5	0.146	0.034	0.17874	0.13953
572	0.146	0.035	0.17974	0.14419
572.5	0.147	0.034	0.18172	0.13953
573	0.147	0.035	0.18272	0.14419
573.5	0.148	0.035	0.18371	0.14419
574	0.148	0.035	0.1847	0.14419
574.5	0.148	0.036	0.1857	0.14884
575	0.149	0.036	0.18669	0.14884
575.5	0.149	0.037	0.18768	0.15349
576	0.149	0.037	0.18768	0.15349
576.5	0.149	0.037	0.18867	0.15349
577	0.149	0.038	0.18967	0.15814
577.5	0.149	0.038	0.19067	0.15814
578	0.15	0.038	0.19165	0.15814
578.5	0.15	0.039	0.19265	0.16279
579	0.151	0.039	0.19365	0.16279
579.5	0.151	0.04	0.19463	0.16744
580	0.151	0.04	0.19563	0.16744
580.5	0.151	0.041	0.19663	0.17209
581	0.152	0.041	0.19761	0.17209
581.5	0.152	0.042	0.19861	0.17674
582	0.152	0.042	0.1996	0.17674
582.5	0.152	0.043	0.20059	0.1814
583	0.152	0.043	0.20159	0.1814
583.5	0.153	0.042	0.20258	0.17674
584	0.153	0.042	0.20258	0.17674
584.5	0.153	0.043	0.20357	0.1814
585	0.153	0.044	0.20456	0.18605
585.5	0.154	0.044	0.20556	0.18605
586	0.154	0.044	0.20655	0.18605
586.5	0.154	0.044	0.20754	0.18605
587	0.155	0.045	0.20854	0.1907
587.5	0.155	0.045	0.20854	0.1907
588	0.155	0.046	0.20952	0.19535
588.5	0.156	0.046	0.21052	0.19535
589	0.156	0.046	0.21152	0.19535
589.5	0.156	0.047	0.21251	0.2
590	0.156	0.047	0.21251	0.2
590.5	0.156	0.047	0.2135	0.2
591	0.156	0.047	0.2145	0.2
591.5	0.157	0.047	0.2145	0.2
592	0.157	0.048	0.21549	0.20465
592.5	0.157	0.048	0.21549	0.20465
593	0.157	0.049	0.21648	0.2093
593.5	0.157	0.049	0.21648	0.2093
594	0.158	0.049	0.21748	0.2093
594.5	0.158	0.049	0.21748	0.2093
595	0.157	0.049	0.21748	0.2093
595.5	0.158	0.049	0.21847	0.2093
596	0.158	0.049	0.21847	0.2093
596.5	0.158	0.049	0.21946	0.2093
597	0.158	0.049	0.21946	0.2093
597.5	0.158	0.049	0.22045	0.2093
598	0.158	0.05	0.22045	0.21395
598.5	0.158	0.05	0.22045	0.21395
599	0.158	0.05	0.22045	0.21395
599.5	0.158	0.05	0.22145	0.21395
600	0.158	0.05	0.22145	0.21395
600.5	0.159	0.05	0.22145	0.21395
601	0.159	0.051	0.22244	0.2186
601.5	0.16	0.051	0.22343	0.2186
602	0.16	0.051	0.22443	0.2186
602.5	0.16	0.052	0.22443	0.22326
603	0.16	0.052	0.22541	0.22326
603.5	0.16	0.052	0.22641	0.22326
604	0.16	0.052	0.22641	0.22326
604.5	0.16	0.053	0.22741	0.22791
605	0.16	0.054	0.22839	0.23256
605.5	0.161	0.054	0.22939	0.23256
606	0.161	0.054	0.23039	0.23256
606.5	0.161	0.054	0.23137	0.23256
607	0.162	0.055	0.23237	0.23721
607.5	0.162	0.055	0.23337	0.23721
608	0.162	0.056	0.23535	0.24186
608.5	0.162	0.056	0.23634	0.24186
609	0.163	0.057	0.23734	0.24651
609.5	0.163	0.057	0.23833	0.24651
610	0.163	0.058	0.23932	0.25116
610.5	0.164	0.058	0.2413	0.25116
611	0.165	0.059	0.2423	0.25581
611.5	0.165	0.059	0.24428	0.25581
612	0.166	0.06	0.24528	0.26047
612.5	0.166	0.061	0.24726	0.26512
613	0.167	0.061	0.24826	0.26512
613.5	0.167	0.062	0.25024	0.26977
614	0.167	0.062	0.25124	0.26977
614.5	0.168	0.063	0.25322	0.27442
615	0.169	0.063	0.25422	0.27442
615.5	0.169	0.064	0.25521	0.27907
616	0.169	0.064	0.25719	0.27907
616.5	0.17	0.065	0.25819	0.28372
617	0.17	0.065	0.26017	0.28372
617.5	0.171	0.066	0.26217	0.28837
618	0.171	0.066	0.26315	0.28837
618.5	0.171	0.067	0.26515	0.29302
619	0.172	0.067	0.26613	0.29302
619.5	0.172	0.068	0.26812	0.29767
620	0.173	0.068	0.26911	0.29767
620.5	0.173	0.068	0.27011	0.29767
621	0.174	0.069	0.2711	0.30233
621.5	0.174	0.069	0.27209	0.30233
622	0.174	0.069	0.27308	0.30233
622.5	0.174	0.07	0.27408	0.30698
623	0.174	0.07	0.27507	0.30698
623.5	0.175	0.071	0.27507	0.31163
624	0.175	0.071	0.27507	0.31163
624.5	0.175	0.072	0.27507	0.31628
625	0.175	0.071	0.27606	0.31163
625.5	0.175	0.072	0.27706	0.31628
626	0.175	0.072	0.27706	0.31628
626.5	0.175	0.072	0.27706	0.31628
627	0.175	0.073	0.27706	0.32093
627.5	0.175	0.073	0.27706	0.32093
628	0.175	0.073	0.27706	0.32093
628.5	0.175	0.073	0.27606	0.32093
629	0.174	0.073	0.27606	0.32093
629.5	0.174	0.073	0.27606	0.32093
630	0.174	0.073	0.27507	0.32093
630.5	0.174	0.073	0.27507	0.32093
631	0.173	0.073	0.27507	0.32093
631.5	0.173	0.073	0.27507	0.32093
632	0.173	0.074	0.27408	0.32558
632.5	0.173	0.074	0.27408	0.32558
633	0.173	0.074	0.27408	0.32558
633.5	0.173	0.074	0.27507	0.32558
634	0.173	0.074	0.27507	0.32558
634.5	0.174	0.074	0.27606	0.32558
635	0.174	0.074	0.27706	0.32558
635.5	0.175	0.075	0.27806	0.33023
636	0.175	0.075	0.27904	0.33023
636.5	0.176	0.076	0.28104	0.33488
637	0.176	0.076	0.28302	0.33488
637.5	0.177	0.076	0.286	0.33488
638	0.178	0.077	0.28897	0.33953
638.5	0.179	0.077	0.29195	0.33953
639	0.18	0.078	0.29593	0.34419
639.5	0.181	0.078	0.2999	0.34419
640	0.183	0.079	0.30486	0.34884
640.5	0.185	0.08	0.30982	0.35349
641	0.187	0.081	0.3148	0.35814
641.5	0.188	0.082	0.32075	0.36279
642	0.19	0.084	0.32671	0.37209
642.5	0.192	0.085	0.33367	0.37674
643	0.194	0.086	0.34062	0.3814
643.5	0.197	0.088	0.34756	0.3907
644	0.2	0.089	0.35452	0.39535
644.5	0.202	0.091	0.36247	0.40465
645	0.205	0.092	0.37239	0.4093
645.5	0.208	0.093	0.38132	0.41395
646	0.212	0.094	0.39027	0.4186
646.5	0.215	0.096	0.39921	0.42791
647	0.218	0.097	0.40814	0.43256
647.5	0.221	0.099	0.41708	0.44186
648	0.224	0.1	0.42601	0.44651
648.5	0.227	0.101	0.43397	0.45116
649	0.229	0.103	0.44091	0.46047
649.5	0.232	0.104	0.44786	0.46512
650	0.234	0.105	0.45382	0.46977
650.5	0.235	0.106	0.45879	0.47442
651	0.237	0.107	0.46276	0.47907
651.5	0.238	0.108	0.46573	0.48372
652	0.239	0.109	0.46871	0.48837
652.5	0.24	0.11	0.4717	0.49302
653	0.24	0.111	0.47269	0.49767
653.5	0.24	0.112	0.47368	0.50233
654	0.241	0.113	0.47567	0.50698
654.5	0.241	0.114	0.47666	0.51163
655	0.241	0.116	0.47865	0.52093
655.5	0.242	0.117	0.47964	0.52558
656	0.243	0.119	0.48262	0.53488
656.5	0.244	0.121	0.4856	0.54419
657	0.245	0.123	0.49056	0.55349
657.5	0.247	0.126	0.49553	0.56744
658	0.249	0.128	0.50249	0.57674
658.5	0.252	0.131	0.50943	0.5907
659	0.255	0.134	0.51838	0.60465
659.5	0.258	0.137	0.5283	0.6186
660	0.263	0.141	0.54022	0.63721
660.5	0.267	0.145	0.55312	0.65581
661	0.271	0.15	0.56703	0.67907
661.5	0.276	0.154	0.58192	0.69767
662	0.281	0.158	0.59781	0.71628
662.5	0.287	0.163	0.6137	0.73953
663	0.292	0.168	0.63257	0.76279
663.5	0.299	0.173	0.65044	0.78605
664	0.305	0.178	0.66931	0.8093
664.5	0.311	0.183	0.68818	0.83256
665	0.319	0.188	0.70904	0.85581
665.5	0.325	0.192	0.7289	0.87442
666	0.332	0.196	0.74777	0.89302
666.5	0.338	0.201	0.76663	0.91628
667	0.345	0.204	0.7855	0.93023
667.5	0.351	0.208	0.80239	0.94884
668	0.356	0.21	0.81926	0.95814
668.5	0.362	0.213	0.83615	0.97209
669	0.367	0.215	0.85005	0.9814
669.5	0.371	0.217	0.86396	0.9907
670	0.375	0.218	0.87785	0.99535
670.5	0.379	0.219	0.89076	1
671	0.383	0.219	0.90169	1
671.5	0.387	0.219	0.91163	1
672	0.389	0.219	0.92056	1
672.5	0.393	0.218	0.9285	0.99535
673	0.396	0.217	0.93645	0.9907
673.5	0.398	0.216	0.94339	0.98605
674	0.4	0.215	0.95035	0.9814
674.5	0.402	0.213	0.9573	0.97209
675	0.404	0.211	0.96326	0.96279
675.5	0.406	0.209	0.96823	0.95349
676	0.408	0.208	0.97419	0.94884
676.5	0.41	0.206	0.97915	0.93953
677	0.412	0.204	0.98511	0.93023
677.5	0.414	0.201	0.99008	0.91628
678	0.415	0.199	0.99504	0.90698
678.5	0.416	0.197	0.99802	0.89767
679	0.417	0.195	1	0.88837
679.5	0.417	0.193	0.99902	0.87907
680	0.416	0.19	0.99802	0.86512
680.5	0.414	0.188	0.99404	0.85581
681	0.412	0.185	0.9871	0.84186
681.5	0.408	0.181	0.97617	0.82326
682	0.403	0.178	0.96128	0.8093
682.5	0.397	0.175	0.94241	0.79535
683	0.39	0.171	0.92254	0.77674
683.5	0.381	0.168	0.89772	0.76279
684	0.372	0.164	0.86991	0.74419
684.5	0.362	0.16	0.84111	0.72558
685	0.352	0.156	0.81033	0.70698
685.5	0.341	0.152	0.77756	0.68837
686	0.33	0.149	0.74281	0.67442
686.5	0.319	0.145	0.70805	0.65581
687	0.307	0.142	0.67329	0.64186
687.5	0.295	0.138	0.63953	0.62326
688	0.284	0.135	0.60576	0.6093
688.5	0.273	0.132	0.57399	0.59535
689	0.263	0.128	0.5432	0.57674
689.5	0.253	0.126	0.51142	0.56744
690	0.243	0.123	0.48262	0.55349
690.5	0.234	0.12	0.45482	0.53953
691	0.225	0.118	0.42899	0.53023
691.5	0.217	0.116	0.40516	0.52093
692	0.209	0.114	0.38431	0.51163
692.5	0.202	0.112	0.36445	0.50233
693	0.196	0.111	0.34658	0.49767
693.5	0.19	0.11	0.32869	0.49302
694	0.185	0.109	0.3128	0.48837
694.5	0.18	0.109	0.29791	0.48837
695	0.175	0.109	0.28401	0.48837
695.5	0.171	0.109	0.27209	0.48837
696	0.167	0.109	0.26017	0.48837
696.5	0.164	0.11	0.24926	0.49302
697	0.16	0.111	0.23932	0.49767
697.5	0.157	0.113	0.23039	0.50698
698	0.154	0.114	0.22145	0.51163
698.5	0.151	0.116	0.2135	0.52093
699	0.149	0.118	0.20655	0.53023
699.5	0.147	0.12	0.20059	0.53953
700	0.145	0.123	0.19463	0.55349
700.5	0.143	0.126	0.18967	0.56744
701	0.141	0.129	0.1847	0.5814
701.5	0.14	0.131	0.17974	0.5907
702	0.138	0.134	0.17576	0.60465
702.5	0.136	0.137	0.1718	0.6186
703	0.135	0.141	0.16782	0.63721
703.5	0.134	0.144	0.16485	0.65116
704	0.133	0.146	0.16187	0.66047
704.5	0.132	0.149	0.15789	0.67442
705	0.131	0.151	0.15491	0.68372
705.5	0.13	0.153	0.15193	0.69302
706	0.129	0.154	0.14896	0.69767
706.5	0.128	0.155	0.14697	0.70233
707	0.127	0.156	0.14398	0.70698
707.5	0.126	0.155	0.141	0.70233
708	0.125	0.154	0.13803	0.69767
708.5	0.124	0.153	0.13505	0.69302
709	0.123	0.151	0.13207	0.68372
709.5	0.122	0.148	0.12909	0.66977
710	0.121	0.145	0.12513	0.65581
710.5	0.12	0.141	0.12214	0.63721
711	0.118	0.136	0.11817	0.61395
711.5	0.117	0.132	0.11519	0.59535
712	0.115	0.127	0.11221	0.57209
712.5	0.114	0.122	0.10824	0.54884
713	0.113	0.117	0.10526	0.52558
713.5	0.112	0.112	0.10228	0.50233
714	0.111	0.106	0.098308	0.47442
714.5	0.111	0.101	0.093343	0.45116
715	0.109	0.095	0.090363	0.42326
715.5	0.108	0.09	0.087384	0.4
716	0.107	0.085	0.083412	0.37674
716.5	0.106	0.08	0.080432	0.35349
717	0.105	0.076	0.077454	0.33488
717.5	0.103	0.072	0.074474	0.31628
718	0.102	0.068	0.071495	0.29767
718.5	0.101	0.063	0.068516	0.27442
719	0.1	0.06	0.065537	0.26047
719.5	0.1	0.056	0.06355	0.24186
720	0.099	0.053	0.060572	0.22791
720.5	0.098	0.05	0.058585	0.21395
721	0.097	0.047	0.055607	0.2
721.5	0.096	0.045	0.05362	0.1907
722	0.096	0.043	0.051633	0.1814
722.5	0.095	0.04	0.049648	0.16744
723	0.095	0.038	0.047662	0.15814
723.5	0.094	0.035	0.045676	0.14419
724	0.093	0.033	0.04369	0.13488
724.5	0.092	0.032	0.041703	0.13023
725	0.091	0.03	0.039718	0.12093
725.5	0.091	0.028	0.037731	0.11163
726	0.091	0.027	0.036738	0.10698
726.5	0.09	0.025	0.034753	0.097674
727	0.089	0.024	0.032766	0.093023
727.5	0.089	0.023	0.031773	0.088372
728	0.089	0.021	0.03078	0.07907
728.5	0.088	0.021	0.029786	0.07907
729	0.087	0.02	0.028794	0.074419
729.5	0.087	0.019	0.027801	0.069767
730	0.087	0.018	0.025814	0.065116
730.5	0.087	0.017	0.024821	0.060465
731	0.087	0.016	0.023829	0.055814
731.5	0.086	0.016	0.022836	0.055814
732	0.086	0.015	0.020849	0.051163
732.5	0.085	0.014	0.020849	0.046512
733	0.084	0.014	0.019856	0.046512
733.5	0.084	0.013	0.018863	0.04186
734	0.084	0.012	0.017871	0.037209
734.5	0.083	0.012	0.016877	0.037209
735	0.083	0.011	0.016877	0.032558
735.5	0.083	0.01	0.015884	0.027907
736	0.083	0.01	0.014891	0.027907
736.5	0.083	0.009	0.013897	0.023256
737	0.083	0.009	0.012904	0.023256
737.5	0.083	0.009	0.012904	0.023256
738	0.082	0.009	0.011912	0.023256
738.5	0.082	0.008	0.011912	0.018605
739	0.081	0.008	0.010919	0.018605
739.5	0.081	0.008	0.0099256	0.018605
740	0.081	0.008	0.0089326	0.018605
740.5	0.081	0.008	0.0089326	0.018605
741	0.08	0.007	0.0079395	0.013953
741.5	0.08	0.007	0.0079395	0.013953
742	0.08	0.006	0.0069465	0.0093023
742.5	0.08	0.006	0.0069465	0.0093023
743	0.08	0.006	0.0059533	0.0093023
743.5	0.079	0.006	0.0049603	0.0093023
744	0.079	0.006	0.0049603	0.0093023
744.5	0.079	0.006	0.0039673	0.0093023
745	0.079	0.006	0.0039673	0.0093023
745.5	0.079	0.006	0.0039673	0.0093023
746	0.079	0.006	0.0029742	0.0093023
746.5	0.079	0.005	0.0029742	0.0046512
747	0.078	0.005	0.0029742	0.0046512
747.5	0.078	0.005	0.0019812	0.0046512
748	0.078	0.005	0.0019812	0.0046512
748.5	0.078	0.005	0.0009881	0.0046512
749	0.078	0.004	0.0009881	0
749.5	0.077	0.004	0.0009881	0
750	0.077	0.004	-4.9723e-06	0

## Sheet: Fig.1d
Wavelength [nm]	Wavenumber	Absorbance spectrum	residue	Component_1	Component_2	Component_3	Component_4	Component_5	Component_6	Component_7	Component_8	Component_9	Component_10	Sum of components
750	0.0013333	0	-0.0058187	3.32e-18	6.44e-08	1.84e-32	2.84e-30	0.000114	2.1e-07	2.26e-28	0	0.0057045	4.7e-15	0.0058187
749.5	0.0013342	0	-0.0059577	5.13e-18	8.01e-08	3.46e-32	4.65e-30	0.000145	2.94e-07	3.29e-28	0	0.005812	5.82e-15	0.0059577
749	0.0013351	0	-0.0061044	7.93e-18	9.95e-08	6.5e-32	7.59e-30	0.000184	4.09e-07	4.78e-28	0	0.0059196	7.2e-15	0.0061044
748.5	0.001336	0.0046512	-0.0016095	1.22e-17	1.23e-07	1.22e-31	1.24e-29	0.000233	5.67e-07	6.93e-28	0	0.0060271	8.9e-15	0.0062607
748	0.0013369	0.0046512	-0.0017772	1.88e-17	1.53e-07	2.27e-31	2.01e-29	0.000293	7.83e-07	1e-27	0	0.0061347	1.1e-14	0.0064284
747.5	0.0013378	0.0046512	-0.0019586	2.88e-17	1.89e-07	4.23e-31	3.27e-29	0.000366	1.08e-06	1.45e-27	0	0.0062422	1.36e-14	0.0066098
747	0.0013387	0.0046512	-0.0021564	4.4e-17	2.34e-07	7.85e-31	5.31e-29	0.000456	1.48e-06	2.1e-27	0	0.0063498	1.68e-14	0.0068076
746.5	0.0013396	0.0046512	-0.0023738	6.71e-17	2.88e-07	1.45e-30	8.59e-29	0.000565	2.02e-06	3.03e-27	0	0.0064573	2.07e-14	0.007025
746	0.0013405	0.0093023	0.0020369	1.02e-16	3.55e-07	2.68e-30	1.39e-28	0.000697	2.74e-06	4.37e-27	0	0.0065648	2.55e-14	0.0072654
745.5	0.0013414	0.0093023	0.0017695	1.55e-16	4.36e-07	4.94e-30	2.24e-28	0.000856	3.72e-06	6.3e-27	0	0.0066724	3.13e-14	0.0075328
745	0.0013423	0.0093023	0.0014705	2.35e-16	5.36e-07	9.07e-30	3.6e-28	0.0010463	5.02e-06	9.06e-27	0	0.0067799	3.86e-14	0.0078318
744.5	0.0013432	0.0093023	0.001135	3.55e-16	6.57e-07	1.66e-29	5.78e-28	0.0012725	6.75e-06	1.3e-26	0	0.0068875	4.74e-14	0.0081673
744	0.0013441	0.0093023	0.000757	5.35e-16	8.04e-07	3.03e-29	9.28e-28	0.0015402	9.04e-06	1.87e-26	0	0.006995	5.82e-14	0.008545
743.5	0.001345	0.0093023	0.000331	8.04e-16	9.82e-07	5.52e-29	1.48e-27	0.0018554	1.21e-05	2.68e-26	0	0.0071026	7.14e-14	0.008971
743	0.0013459	0.0093023	-0.00015	1.21e-15	1.2e-06	1e-28	2.37e-27	0.0022245	1.6e-05	3.84e-26	0	0.0072101	8.76e-14	0.0094519
742.5	0.0013468	0.0093023	-0.000693	1.81e-15	1.46e-06	1.81e-28	3.78e-27	0.0026545	2.13e-05	5.49e-26	0	0.0073177	1.07e-13	0.0099949
742	0.0013477	0.0093023	-0.0013054	2.7e-15	1.78e-06	3.27e-28	6.02e-27	0.0031527	2.81e-05	7.84e-26	0	0.0074252	1.32e-13	0.010608
741.5	0.0013486	0.013953	0.0026547	4.02e-15	2.16e-06	5.89e-28	9.57e-27	0.0037265	3.69e-05	1.12e-25	0	0.0075328	1.61e-13	0.011298
741	0.0013495	0.013953	0.0018777	5.97e-15	2.62e-06	1.06e-27	1.52e-26	0.004384	4.83e-05	1.6e-25	0	0.0076403	1.97e-13	0.012075
740.5	0.0013504	0.018605	0.0056578	8.84e-15	3.17e-06	1.89e-27	2.4e-26	0.0051332	6.3e-05	2.27e-25	0	0.0077478	2.41e-13	0.012947
740	0.0013514	0.018605	0.0045667	1.37e-14	3.92e-06	3.6e-27	3.99e-26	0.0060826	8.44e-05	3.36e-25	0	0.0078673	3e-13	0.014038
739.5	0.0013523	0.018605	0.0034651	2.01e-14	4.73e-06	6.42e-27	6.29e-26	0.0070511	0.000109	4.78e-25	0	0.0079749	3.66e-13	0.01514
739	0.0013532	0.018605	0.002241	2.96e-14	5.7e-06	1.14e-26	9.91e-26	0.008135	0.000141	6.78e-25	0	0.0080824	4.47e-13	0.016364
738.5	0.0013541	0.018605	0.000886	4.35e-14	6.86e-06	2.01e-26	1.56e-25	0.0093412	0.000181	9.61e-25	0	0.00819	5.44e-13	0.017719
738	0.001355	0.023256	0.0040432	6.36e-14	8.25e-06	3.56e-26	2.44e-25	0.010676	0.000232	1.36e-24	0	0.0082975	6.63e-13	0.019213
737.5	0.0013559	0.023256	0.0024032	9.29e-14	9.9e-06	6.26e-26	3.82e-25	0.012143	0.000295	1.92e-24	0	0.0084051	8.06e-13	0.020853
737	0.0013569	0.023256	0.000402	1.41e-13	1.21e-05	1.17e-25	6.27e-25	0.013933	0.000385	2.82e-24	0	0.0085246	1e-12	0.022854
736.5	0.0013578	0.023256	-0.0015673	2.05e-13	1.45e-05	2.04e-25	9.78e-25	0.01569	0.000487	3.98e-24	0	0.0086321	1.22e-12	0.024823
736	0.0013587	0.027907	0.000952	2.97e-13	1.73e-05	3.57e-25	1.52e-24	0.017585	0.000613	5.61e-24	0	0.0087396	1.48e-12	0.026955
735.5	0.0013596	0.027907	-0.0013463	4.3e-13	2.06e-05	6.21e-25	2.36e-24	0.019616	0.00077	7.9e-24	0	0.0088472	1.79e-12	0.029253
735	0.0013605	0.032558	0.000839	6.2e-13	2.46e-05	1.08e-24	3.66e-24	0.021777	0.000963	1.11e-23	0	0.0089547	2.17e-12	0.031719
734.5	0.0013615	0.037209	0.0025524	9.3e-13	2.98e-05	1.98e-24	5.95e-24	0.024324	0.0012288	1.62e-23	0	0.0090742	2.68e-12	0.034657
734	0.0013624	0.037209	-0.000268	1.33e-12	3.54e-05	3.41e-24	9.19e-24	0.026735	0.0015243	2.27e-23	0	0.0091818	3.25e-12	0.037477
733.5	0.0013633	0.04186	0.0013979	1.91e-12	4.2e-05	5.87e-24	1.42e-23	0.029247	0.0018838	3.18e-23	0	0.0092893	3.93e-12	0.040462
733	0.0013643	0.046512	0.0025435	2.84e-12	5.06e-05	1.07e-23	2.29e-23	0.032136	0.002373	4.62e-23	0	0.0094088	4.85e-12	0.043968
732.5	0.0013652	0.046512	-0.000778	4.04e-12	5.98e-05	1.83e-23	3.51e-23	0.034805	0.0029092	6.46e-23	0	0.0095164	5.85e-12	0.04729
732	0.0013661	0.051163	0.000398	5.75e-12	7.06e-05	3.12e-23	5.38e-23	0.037517	0.0035532	9.02e-23	0	0.0096239	7.06e-12	0.050765
731.5	0.0013671	0.055814	0.0010155	8.47e-12	8.47e-05	5.62e-23	8.63e-23	0.040553	0.0044174	1.31e-22	0	0.0097434	8.69e-12	0.054798
731	0.001368	0.055814	-0.0027664	1.2e-11	9.96e-05	9.53e-23	1.32e-22	0.043278	0.0053522	1.82e-22	0	0.0098509	1.05e-11	0.05858
730.5	0.0013689	0.060465	-0.0020377	1.69e-11	0.000117	1.61e-22	2.01e-22	0.045967	0.0064603	2.53e-22	0	0.0099585	1.26e-11	0.062503
730	0.0013699	0.065116	-0.0019077	2.47e-11	0.00014	2.88e-22	3.2e-22	0.048879	0.0079272	3.64e-22	0	0.010078	1.55e-11	0.067024
729.5	0.0013708	0.069767	-0.0014733	3.47e-11	0.000164	4.83e-22	4.86e-22	0.051399	0.0094921	5.06e-22	0	0.010186	1.86e-11	0.07124
729	0.0013717	0.074419	-0.0011818	4.85e-11	0.000191	8.1e-22	7.36e-22	0.053794	0.011323	7.01e-22	0	0.010293	2.23e-11	0.075601
728.5	0.0013727	0.07907	-0.0015542	7.03e-11	0.000227	1.43e-21	1.17e-21	0.056271	0.013713	1.01e-21	0	0.010413	2.73e-11	0.080624
728	0.0013736	0.07907	-0.0062489	9.8e-11	0.000265	2.39e-21	1.76e-21	0.058306	0.016228	1.39e-21	0	0.01052	3.28e-11	0.085319
727.5	0.0013746	0.088372	-0.0023776	1.41e-10	0.000313	4.19e-21	2.78e-21	0.060318	0.019479	1.99e-21	0	0.01064	4.01e-11	0.09075
727	0.0013755	0.093023	-0.0028318	1.96e-10	0.000364	6.94e-21	4.17e-21	0.061876	0.022868	2.75e-21	0	0.010747	4.79e-11	0.095855
726.5	0.0013765	0.097674	-0.0041308	2.8e-10	0.000429	1.21e-20	6.55e-21	0.063303	0.027207	3.92e-21	0	0.010867	5.85e-11	0.1018
726	0.0013774	0.10698	-0.000467	3.87e-10	0.000497	2e-20	9.81e-21	0.064292	0.031685	5.4e-21	0	0.010974	6.99e-11	0.10745
725.5	0.0013784	0.11163	-0.0024565	5.51e-10	0.000584	3.46e-20	1.53e-20	0.065046	0.037363	7.69e-21	0	0.011094	8.52e-11	0.11409
725	0.0013793	0.12093	0.000485	7.56e-10	0.000674	5.66e-20	2.29e-20	0.065404	0.043166	1.06e-20	0	0.011201	1.02e-10	0.12045
724.5	0.0013803	0.13023	0.0022289	1.07e-09	0.000789	9.76e-20	3.56e-20	0.06544	0.050452	1.5e-20	0	0.011321	1.24e-10	0.128
724	0.0013812	0.13488	-0.000424	1.46e-09	0.000908	1.59e-19	5.29e-20	0.065145	0.057822	2.05e-20	0	0.011428	1.47e-10	0.1353
723.5	0.0013822	0.14419	0.00014	2.06e-09	0.0010591	2.72e-19	8.2e-20	0.06446	0.066984	2.91e-20	0	0.011548	1.79e-10	0.14405
723	0.0013831	0.15814	0.0055815	2.8e-09	0.0012149	4.39e-19	1.21e-19	0.06353	0.076158	3.97e-20	0	0.011655	2.13e-10	0.15256
722.5	0.0013841	0.16744	0.0046428	3.92e-09	0.0014126	7.47e-19	1.87e-19	0.062166	0.087443	5.62e-20	0	0.011775	2.58e-10	0.1628
722	0.001385	0.1814	0.0086148	5.29e-09	0.0016154	1.2e-18	2.76e-19	0.06066	0.098628	7.65e-20	0	0.011882	3.06e-10	0.17279
721.5	0.001386	0.1907	0.0058851	7.37e-09	0.0018716	2.03e-18	4.24e-19	0.058701	0.11224	1.08e-19	0	0.012002	3.71e-10	0.18481
721	0.001387	0.2	0.0021046	1.02e-08	0.0021646	3.42e-18	6.5e-19	0.056474	0.12714	1.52e-19	0	0.012121	4.48e-10	0.1979
720.5	0.0013879	0.21395	0.0033319	1.37e-08	0.0024633	5.45e-18	9.52e-19	0.05427	0.14166	2.06e-19	0	0.012229	5.31e-10	0.21062
720	0.0013889	0.22791	0.0020546	1.9e-08	0.0028389	9.11e-18	1.45e-18	0.051633	0.15903	2.89e-19	0	0.012348	6.4e-10	0.22586
719.5	0.0013899	0.24186	-0.000424	2.61e-08	0.0032657	1.52e-17	2.21e-18	0.048838	0.17771	4.05e-19	0	0.012468	7.72e-10	0.24228
719	0.0013908	0.26047	0.00237	3.47e-08	0.0036986	2.4e-17	3.22e-18	0.046221	0.19561	5.48e-19	0	0.012575	9.13e-10	0.2581
718.5	0.0013918	0.27442	-0.0023925	4.76e-08	0.0042397	3.97e-17	4.89e-18	0.043235	0.21664	7.66e-19	0	0.012695	1.1e-09	0.27681
718	0.0013928	0.29767	0.000976	6.49e-08	0.004851	6.55e-17	7.39e-18	0.040206	0.23882	1.07e-18	0	0.012814	1.32e-09	0.29669
717.5	0.0013937	0.31628	0.000737	8.57e-08	0.0054676	1.03e-16	1.07e-17	0.037474	0.25968	1.44e-18	1.4013e-45	0.012922	1.56e-09	0.31554
717	0.0013947	0.33488	-0.0025901	1.16e-07	0.006234	1.68e-16	1.61e-17	0.034464	0.28373	2.01e-18	1.4013e-45	0.013041	1.87e-09	0.33747
716.5	0.0013957	0.35349	-0.0068394	1.58e-07	0.0070948	2.75e-16	2.42e-17	0.03151	0.30856	2.79e-18	4.2039e-45	0.013161	2.24e-09	0.36033
716	0.0013966	0.37674	-0.0048476	2.06e-07	0.0079581	4.26e-16	3.49e-17	0.028923	0.33144	3.74e-18	7.0065e-45	0.013268	2.64e-09	0.38159
715.5	0.0013976	0.4	-0.0058207	2.78e-07	0.0090252	6.91e-16	5.22e-17	0.026152	0.35726	5.19e-18	1.4013e-44	0.013388	3.16e-09	0.40582
715	0.0013986	0.42326	-0.007259	3.73e-07	0.010216	1.12e-15	7.79e-17	0.023508	0.38329	7.18e-18	2.9427e-44	0.013507	3.78e-09	0.43052
714.5	0.0013996	0.45116	-0.0043143	4.99e-07	0.011544	1.8e-15	1.16e-16	0.021008	0.4093	9.93e-18	6.0256e-44	0.013627	4.51e-09	0.45547
714	0.0014006	0.47442	-0.0060387	6.65e-07	0.013019	2.9e-15	1.72e-16	0.018664	0.43503	1.37e-17	1.2331e-43	0.013746	5.38e-09	0.48046
713.5	0.0014015	0.50233	-0.000439	8.6e-07	0.014485	4.42e-15	2.46e-16	0.016696	0.45773	1.83e-17	2.3402e-43	0.013854	6.31e-09	0.50277
713	0.0014025	0.52558	-0.0015481	1.14e-06	0.016279	7.06e-15	3.64e-16	0.014669	0.48221	2.52e-17	4.7504e-43	0.013973	7.52e-09	0.52713
712.5	0.0014035	0.54884	-0.0019439	1.51e-06	0.018262	1.12e-14	5.37e-16	0.012813	0.50561	3.46e-17	9.6129e-43	0.014093	8.95e-09	0.55078
712	0.0014045	0.57209	-0.0013845	1.99e-06	0.020448	1.78e-14	7.9e-16	0.011127	0.52769	4.75e-17	1.9394e-42	0.014212	1.07e-08	0.57347
711.5	0.0014055	0.59535	0.000407	2.61e-06	0.022854	2.81e-14	1.16e-15	0.0096061	0.54815	6.51e-17	3.8998e-42	0.014332	1.27e-08	0.59494
711	0.0014065	0.61395	-0.000992	3.43e-06	0.025496	4.43e-14	1.7e-15	0.0082447	0.56675	8.92e-17	7.8206e-42	0.014451	1.5e-08	0.61494
710.5	0.0014075	0.63721	0.0039682	4.48e-06	0.02839	6.94e-14	2.49e-15	0.007035	0.58324	1.22e-16	1.57e-41	0.014571	1.78e-08	0.63324
710	0.0014085	0.65581	0.0061775	5.83e-06	0.031555	1.09e-13	3.63e-15	0.0059677	0.59741	1.66e-16	3.12e-41	0.01469	2.11e-08	0.64963
709.5	0.0014094	0.66977	0.0071693	7.38e-06	0.034649	1.62e-13	5.1e-15	0.0051206	0.60803	2.2e-16	5.8101e-41	0.014798	2.46e-08	0.6626
709	0.0014104	0.68372	0.0088327	9.57e-06	0.038377	2.51e-13	7.41e-15	0.0042957	0.61729	2.99e-16	1.15e-40	0.014917	2.91e-08	0.67489
708.5	0.0014114	0.69302	0.0081955	1.24e-05	0.042428	3.89e-13	1.07e-14	0.0035827	0.62376	4.07e-16	2.28e-40	0.015037	3.44e-08	0.68482
708	0.0014124	0.69767	0.0053401	1.59e-05	0.046819	6e-13	1.55e-14	0.0029706	0.62737	5.53e-16	4.51e-40	0.015156	4.06e-08	0.69233
707.5	0.0014134	0.70233	0.0049693	2.04e-05	0.051569	9.22e-13	2.24e-14	0.0024486	0.62805	7.49e-16	8.89e-40	0.015276	4.8e-08	0.69736
707	0.0014144	0.70698	0.0070645	2.62e-05	0.056697	1.41e-12	3.23e-14	0.0020066	0.62579	1.01e-15	1.75e-39	0.015395	5.65e-08	0.69992
706.5	0.0014154	0.70233	0.002296	3.34e-05	0.062219	2.16e-12	4.64e-14	0.0016348	0.62063	1.37e-15	3.43e-39	0.015515	6.66e-08	0.70003
706	0.0014164	0.69767	-0.000127	4.25e-05	0.068153	3.28e-12	6.64e-14	0.0013241	0.61264	1.85e-15	6.7e-39	0.015634	7.84e-08	0.6978
705.5	0.0014174	0.69302	-0.000302	5.39e-05	0.074515	4.97e-12	9.5e-14	0.0010662	0.60193	2.49e-15	1.31e-38	0.015754	9.21e-08	0.69332
705	0.0014184	0.68372	-0.0030456	6.83e-05	0.081321	7.51e-12	1.36e-13	0.000854	0.58865	3.36e-15	2.54e-38	0.015873	1.08e-07	0.68677
704.5	0.0014194	0.67442	-0.0038947	8.61e-05	0.088584	1.13e-11	1.93e-13	0.000679	0.57297	4.51e-15	4.93e-38	0.015993	1.27e-07	0.67831
704	0.0014205	0.66047	-0.006619	0.000111	0.097119	1.77e-11	2.84e-13	0.000525	0.55321	6.24e-15	1.02e-37	0.016124	1.51e-07	0.66709
703.5	0.0014215	0.65116	-0.0042303	0.000139	0.10538	2.64e-11	4.02e-13	0.000413	0.53321	8.36e-15	1.97e-37	0.016244	1.77e-07	0.65539
703	0.0014225	0.63721	-0.0053265	0.000174	0.11414	3.93e-11	5.68e-13	0.000322	0.51154	1.12e-14	3.78e-37	0.016363	2.07e-07	0.64254
702.5	0.0014235	0.6186	-0.010199	0.000216	0.1234	5.84e-11	8.02e-13	0.000251	0.48845	1.5e-14	7.26e-37	0.016483	2.42e-07	0.6288
702	0.0014245	0.60465	-0.0098044	0.000269	0.13316	8.63e-11	1.13e-12	0.000194	0.46423	2e-14	1.39e-36	0.016602	2.83e-07	0.61445
701.5	0.0014255	0.5907	-0.0090822	0.000333	0.14343	1.27e-10	1.58e-12	0.000149	0.43915	2.66e-14	2.65e-36	0.016722	3.31e-07	0.59978
701	0.0014265	0.5814	-0.0036561	0.000411	0.1542	1.87e-10	2.22e-12	0.000113	0.41349	3.54e-14	5.05e-36	0.016841	3.85e-07	0.58506
700.5	0.0014276	0.56744	-0.0016702	0.000517	0.16664	2.84e-10	3.2e-12	8.38e-05	0.3849	4.84e-14	1.02e-35	0.016973	4.56e-07	0.56911
700	0.0014286	0.55349	-0.0016245	0.000634	0.17846	4.15e-10	4.47e-12	6.32e-05	0.35886	6.43e-14	1.94e-35	0.017092	5.3e-07	0.55511
699.5	0.0014296	0.53953	-0.0023036	0.000776	0.19077	6.03e-10	6.21e-12	4.74e-05	0.33303	8.52e-14	3.66e-35	0.017212	6.17e-07	0.54183
699	0.0014306	0.53023	0.000754	0.000947	0.20356	8.73e-10	8.62e-12	3.53e-05	0.30761	1.13e-13	6.89e-35	0.017331	7.16e-07	0.52948
698.5	0.0014316	0.52093	0.0027052	0.001152	0.21679	1.26e-09	1.19e-11	2.62e-05	0.2828	1.49e-13	1.3e-34	0.017451	8.31e-07	0.51822
698	0.0014327	0.51163	0.004316	0.0014242	0.23186	1.88e-09	1.7e-11	1.87e-05	0.25643	2.02e-13	2.58e-34	0.017582	9.78e-07	0.50731
697.5	0.0014337	0.50698	0.0081136	0.0017217	0.24598	2.69e-09	2.35e-11	1.37e-05	0.23344	2.66e-13	4.83e-34	0.017702	1.13e-06	0.49887
697	0.0014347	0.49767	0.0057471	0.0020752	0.26049	3.85e-09	3.23e-11	9.95e-06	0.21153	3.5e-13	9e-34	0.017821	1.31e-06	0.49192
696.5	0.0014358	0.49302	0.0069142	0.0025396	0.27684	5.67e-09	4.57e-11	6.97e-06	0.18877	4.73e-13	1.78e-33	0.017953	1.54e-06	0.48611
696	0.0014368	0.48837	0.0058511	0.003042	0.29203	8.04e-09	6.25e-11	5.01e-06	0.16937	6.2e-13	3.3e-33	0.018072	1.78e-06	0.48252
695.5	0.0014378	0.48837	0.0078011	0.0036329	0.30748	1.14e-08	8.53e-11	3.58e-06	0.15126	8.12e-13	6.1e-33	0.018192	2.05e-06	0.48057
695	0.0014388	0.48837	0.0081228	0.0043257	0.32315	1.6e-08	1.16e-10	2.54e-06	0.13446	1.06e-12	1.13e-32	0.018311	2.36e-06	0.48025
694.5	0.0014399	0.48837	0.0066326	0.0052234	0.34059	2.32e-08	1.63e-10	1.73e-06	0.11748	1.43e-12	2.2e-32	0.018443	2.76e-06	0.48174
694	0.0014409	0.48837	0.003656	0.0061808	0.35656	3.25e-08	2.21e-10	1.22e-06	0.10341	1.86e-12	4.03e-32	0.018562	3.18e-06	0.48471
693.5	0.001442	0.49302	0.003331	0.0074124	0.3742	4.67e-08	3.07e-10	8.18e-07	0.089383	2.49e-12	7.84e-32	0.018693	3.71e-06	0.48969
693	0.001443	0.49767	0.0020013	0.0087165	0.39023	6.49e-08	4.15e-10	5.67e-07	0.077906	3.23e-12	1.43e-31	0.018813	4.26e-06	0.49567
692.5	0.001444	0.50233	-0.00061	0.01022	0.4062	8.97e-08	5.58e-10	3.91e-07	0.067586	4.2e-12	2.6e-31	0.018932	4.89e-06	0.50294
692	0.0014451	0.51163	-0.000679	0.012132	0.42361	1.28e-07	7.72e-10	2.58e-07	0.057494	5.59e-12	5.01e-31	0.019064	5.68e-06	0.51231
691.5	0.0014461	0.52093	-0.0010257	0.014136	0.43924	1.75e-07	1.03e-09	1.75e-07	0.049391	7.23e-12	9.06e-31	0.019183	6.5e-06	0.52196
691	0.0014472	0.53023	-0.0034442	0.016667	0.45612	2.48e-07	1.42e-09	1.14e-07	0.041564	9.59e-12	1.73e-30	0.019315	7.54e-06	0.53367
690.5	0.0014482	0.53953	-0.0056835	0.019298	0.47112	3.37e-07	1.9e-09	7.68e-08	0.035356	1.24e-11	3.12e-30	0.019434	8.62e-06	0.54521
690	0.0014493	0.55349	-0.0052566	0.022597	0.48714	4.73e-07	2.59e-09	4.93e-08	0.029434	1.64e-11	5.93e-30	0.019566	9.98e-06	0.55875
689.5	0.0014503	0.56744	-0.004258	0.026002	0.50121	6.4e-07	3.44e-09	3.27e-08	0.024793	2.11e-11	1.06e-29	0.019685	1.14e-05	0.5717
689	0.0014514	0.57674	-0.0097934	0.030239	0.51605	8.89e-07	4.68e-09	2.07e-08	0.020418	2.78e-11	2.01e-29	0.019817	1.32e-05	0.58653
688.5	0.0014524	0.59535	-0.0051023	0.034579	0.52889	1.19e-06	6.18e-09	1.36e-08	0.017031	3.56e-11	3.57e-29	0.019936	1.5e-05	0.60045
688	0.0014535	0.6093	-0.0068304	0.039939	0.54223	1.65e-06	8.37e-09	8.49e-09	0.013875	4.68e-11	6.72e-29	0.020068	1.73e-05	0.61613
687.5	0.0014545	0.62326	-0.0073702	0.045386	0.55358	2.19e-06	1.1e-08	5.5e-09	0.01146	5.99e-11	1.19e-28	0.020187	1.96e-05	0.63063
687	0.0014556	0.64186	-0.0049032	0.052062	0.56512	3e-06	1.48e-08	3.39e-09	0.0092357	7.85e-11	2.22e-28	0.020319	2.26e-05	0.64676
686.5	0.0014567	0.65581	-0.0071964	0.059505	0.57562	4.09e-06	1.99e-08	2.08e-09	0.0074013	1.03e-10	4.14e-28	0.02045	2.59e-05	0.66301
686	0.0014577	0.67442	-0.0033871	0.066981	0.5842	5.39e-06	2.6e-08	1.32e-09	0.0060221	1.31e-10	7.26e-28	0.02057	2.94e-05	0.67781
685.5	0.0014588	0.68837	-0.0056977	0.076033	0.59252	7.28e-06	3.47e-08	7.97e-10	0.0047741	1.7e-10	1.34e-27	0.020701	3.37e-05	0.69407
685	0.0014599	0.70698	-0.0032766	0.085998	0.59961	9.8e-06	4.62e-08	4.78e-10	0.0037634	2.21e-10	2.48e-27	0.020832	3.86e-05	0.71026
684.5	0.0014609	0.72558	0.000705	0.095886	0.60496	1.28e-05	5.99e-08	2.98e-10	0.0030166	2.81e-10	4.32e-27	0.020952	4.36e-05	0.72488
684	0.001462	0.74419	0.0033746	0.10771	0.6096	1.71e-05	7.94e-08	1.76e-10	0.0023524	3.64e-10	7.92e-27	0.021083	4.98e-05	0.74082
683.5	0.0014631	0.76279	0.0062088	0.12056	0.6129	2.27e-05	1.05e-07	1.04e-10	0.0018241	4.71e-10	1.45e-26	0.021215	5.68e-05	0.75658
683	0.0014641	0.77674	0.0059965	0.13315	0.61473	2.93e-05	1.35e-07	6.35e-11	0.0014404	5.95e-10	2.5e-26	0.021334	6.4e-05	0.77074
682.5	0.0014652	0.79535	0.0092323	0.14801	0.61542	3.86e-05	1.77e-07	3.68e-11	0.0011049	7.67e-10	4.54e-26	0.021466	7.29e-05	0.78612
682	0.0014663	0.8093	0.0080377	0.16394	0.61475	5.07e-05	2.33e-07	2.12e-11	0.000843	9.88e-10	8.23e-26	0.021597	8.3e-05	0.80126
681.5	0.0014674	0.82326	0.0070976	0.18094	0.6127	6.62e-05	3.04e-07	1.21e-11	0.000639	1.27e-09	1.49e-25	0.021729	9.43e-05	0.81616
681	0.0014684	0.84186	0.012377	0.19729	0.60966	8.42e-05	3.87e-07	7.22e-12	0.000495	1.59e-09	2.54e-25	0.021848	0.000106	0.82948
680.5	0.0014695	0.85581	0.011939	0.21625	0.60504	0.000109	5.03e-07	4.07e-12	0.000371	2.04e-09	4.55e-25	0.02198	0.00012	0.84387
680	0.0014706	0.86512	0.0071577	0.23618	0.59911	0.000141	6.53e-07	2.28e-12	0.000277	2.61e-09	8.14e-25	0.022111	0.000136	0.85796
679.5	0.0014717	0.87907	0.0073392	0.25702	0.59192	0.000182	8.45e-07	1.27e-12	0.000205	3.34e-09	1.45e-24	0.022242	0.000154	0.87173
679	0.0014728	0.88837	0.0032253	0.2787	0.58351	0.000233	1.09e-06	6.98e-13	0.000152	4.25e-09	2.58e-24	0.022374	0.000174	0.88514
678.5	0.0014738	0.89767	0.000671	0.29905	0.57485	0.00029	1.37e-06	4.04e-13	0.000114	5.3e-09	4.35e-24	0.022493	0.000194	0.897
678	0.0014749	0.90698	-0.0026429	0.32205	0.56427	0.000369	1.76e-06	2.2e-13	8.34e-05	6.73e-09	7.68e-24	0.022625	0.000219	0.90962
677.5	0.001476	0.91628	-0.0054785	0.34558	0.55265	0.000467	2.25e-06	1.19e-13	6.05e-05	8.54e-09	1.35e-23	0.022756	0.000247	0.92176
677	0.0014771	0.93023	-0.0031145	0.36949	0.54005	0.000588	2.87e-06	6.38e-14	4.37e-05	1.08e-08	2.38e-23	0.022888	0.000278	0.93334
676.5	0.0014782	0.93953	-0.0047815	0.39364	0.52657	0.000738	3.66e-06	3.4e-14	3.13e-05	1.37e-08	4.16e-23	0.023019	0.000313	0.94431
676	0.0014793	0.94884	-0.0057426	0.41786	0.51228	0.000923	4.64e-06	1.8e-14	2.24e-05	1.73e-08	7.26e-23	0.023151	0.000351	0.95458
675.5	0.0014804	0.95349	-0.010584	0.44197	0.49726	0.0011483	5.87e-06	9.45e-15	1.59e-05	2.18e-08	1.26e-22	0.023282	0.000394	0.96407
675	0.0014815	0.96279	-0.009908	0.4658	0.4816	0.0014232	7.41e-06	4.93e-15	1.12e-05	2.74e-08	2.19e-22	0.023414	0.000441	0.9727
674.5	0.0014826	0.97209	-0.0082701	0.48915	0.46539	0.0017565	9.33e-06	2.55e-15	7.84e-06	3.44e-08	3.79e-22	0.023545	0.000494	0.98036
674	0.0014837	0.9814	-0.0055654	0.51183	0.44873	0.002159	1.17e-05	1.31e-15	5.47e-06	4.31e-08	6.53e-22	0.023676	0.000553	0.98697
673.5	0.0014848	0.98605	-0.0063678	0.53364	0.4317	0.0026426	1.47e-05	6.71e-16	3.79e-06	5.39e-08	1.12e-21	0.023808	0.000617	0.99242
673	0.0014859	0.9907	-0.0059232	0.55437	0.41438	0.003221	1.83e-05	3.4e-16	2.62e-06	6.74e-08	1.92e-21	0.023939	0.000689	0.99662
672.5	0.001487	0.99535	-0.0041413	0.57384	0.39687	0.0039097	2.28e-05	1.71e-16	1.79e-06	8.4e-08	3.28e-21	0.024071	0.000767	0.99949
672	0.0014881	1	-0.000938	0.59187	0.37926	0.0047259	2.83e-05	8.56e-17	1.22e-06	1.05e-07	5.58e-21	0.024202	0.000854	1.0009
671.5	0.0014892	1	-0.000888	0.60827	0.36161	0.0056886	3.5e-05	4.25e-17	8.29e-07	1.3e-07	9.46e-21	0.024334	0.00095	1.0009
671	0.0014903	1	0.000722	0.62288	0.34402	0.006819	4.32e-05	2.1e-17	5.59e-07	1.61e-07	1.6e-20	0.024465	0.0010553	0.99928
670.5	0.0014914	1	0.0039449	0.63554	0.32655	0.00814	5.32e-05	1.03e-17	3.75e-07	2e-07	2.7e-20	0.024596	0.001171	0.99606
670	0.0014925	0.99535	0.0041648	0.64614	0.30928	0.0096764	6.54e-05	4.99e-18	2.5e-07	2.47e-07	4.53e-20	0.024728	0.0012978	0.99119
669.5	0.0014937	0.9907	0.0067276	0.65521	0.29073	0.011629	8.15e-05	2.25e-18	1.59e-07	3.11e-07	7.95e-20	0.024871	0.0014502	0.98397
669	0.0014948	0.9814	0.0057801	0.66114	0.27407	0.013704	9.95e-05	1.08e-18	1.05e-07	3.83e-07	1.33e-19	0.025003	0.0016036	0.97562
668.5	0.0014959	0.97209	0.0064656	0.66473	0.25778	0.016082	0.000121	5.12e-19	6.88e-08	4.72e-07	2.21e-19	0.025134	0.0017713	0.96562
668	0.001497	0.95814	0.004112	0.66594	0.24193	0.018794	0.000147	2.42e-19	4.48e-08	5.79e-07	3.66e-19	0.025266	0.0019544	0.95403
667.5	0.0014981	0.94884	0.0079459	0.66476	0.22654	0.021871	0.000178	1.13e-19	2.9e-08	7.1e-07	6.06e-19	0.025397	0.0021541	0.94089
667	0.0014993	0.93023	0.0053187	0.66075	0.21032	0.025684	0.000219	4.92e-20	1.79e-08	8.85e-07	1.04e-18	0.02554	0.0023922	0.92491
666.5	0.0015004	0.91628	0.0074237	0.65463	0.19603	0.02963	0.000263	2.27e-20	1.15e-08	1.08e-06	1.72e-18	0.025672	0.0026305	0.90886
666	0.0015015	0.89302	0.0014345	0.64624	0.18229	0.034039	0.000316	1.04e-20	7.3e-09	1.32e-06	2.81e-18	0.025803	0.0028894	0.89159
665.5	0.0015026	0.87442	0.0011802	0.63567	0.16914	0.038943	0.000378	4.75e-21	4.62e-09	1.61e-06	4.59e-18	0.025935	0.0031702	0.87324
665	0.0015038	0.85581	0.0036259	0.62178	0.15548	0.044887	0.000459	2e-21	2.79e-09	1.99e-06	7.8e-18	0.026078	0.0035034	0.85218
664.5	0.0015049	0.83256	0.000451	0.60702	0.14359	0.050906	0.000546	8.96e-22	1.74e-09	2.41e-06	1.26e-17	0.02621	0.0038351	0.83211
664	0.001506	0.8093	-0.0021778	0.59048	0.13231	0.057493	0.000649	3.99e-22	1.08e-09	2.92e-06	2.04e-17	0.026341	0.0041936	0.81148
663.5	0.0015072	0.78605	-0.002503	0.57061	0.12071	0.065342	0.000779	1.64e-22	6.41e-10	3.59e-06	3.44e-17	0.026485	0.0046171	0.78855
663	0.0015083	0.76279	-0.0045677	0.55091	0.11071	0.073154	0.00092	7.2e-23	3.94e-10	4.34e-06	5.52e-17	0.026616	0.0050371	0.76736
662.5	0.0015094	0.73953	-0.0066516	0.52998	0.10132	0.08156	0.0010826	3.14e-23	2.41e-10	5.22e-06	8.84e-17	0.026747	0.0054892	0.74618
662	0.0015106	0.71628	-0.0070362	0.50597	0.09174	0.0914	0.0012891	1.26e-23	1.4e-10	6.39e-06	1.47e-16	0.026891	0.0060213	0.72332
661.5	0.0015117	0.69767	-0.0050901	0.4831	0.083562	0.10102	0.0015084	5.4e-24	8.44e-11	7.67e-06	2.34e-16	0.027022	0.0065466	0.70276
661	0.0015129	0.67907	-0.0019025	0.45744	0.075278	0.11213	0.0017848	2.13e-24	4.83e-11	9.34e-06	3.86e-16	0.027166	0.0071631	0.68097
660.5	0.001514	0.65581	-0.0059336	0.43349	0.068248	0.12285	0.0020765	9.02e-25	2.88e-11	1.12e-05	6.1e-16	0.027297	0.0077702	0.66174
660	0.0015152	0.63721	-0.0045247	0.40711	0.061169	0.13508	0.0024416	3.5e-25	1.63e-11	1.36e-05	1e-15	0.02744	0.0084806	0.64173
659.5	0.0015163	0.6186	-0.005799	0.38291	0.055198	0.1467	0.0028243	1.46e-25	9.62e-12	1.62e-05	1.57e-15	0.027572	0.0091781	0.6244
659	0.0015175	0.60465	-0.0020409	0.35667	0.049221	0.15977	0.0033001	5.58e-26	5.37e-12	1.95e-05	2.56e-15	0.027715	0.0099921	0.60669
658.5	0.0015186	0.5907	-0.000932	0.33295	0.04421	0.17202	0.0037954	2.29e-26	3.13e-12	2.32e-05	3.99e-15	0.027847	0.010789	0.59163
658	0.0015198	0.57674	0.000208	0.3076	0.039222	0.18557	0.0044069	8.61e-27	1.73e-12	2.8e-05	6.45e-15	0.02799	0.011717	0.57653
657.5	0.0015209	0.56744	0.0035133	0.28499	0.035064	0.19806	0.0050391	3.48e-27	9.94e-13	3.31e-05	9.99e-15	0.028122	0.012622	0.56393
657	0.0015221	0.55349	0.001975	0.26114	0.03095	0.21163	0.0058144	1.29e-27	5.41e-13	3.97e-05	1.6e-14	0.028265	0.013673	0.55152
656.5	0.0015232	0.54419	0.0028562	0.24013	0.02754	0.22391	0.0066103	5.14e-28	3.08e-13	4.68e-05	2.47e-14	0.028396	0.014695	0.54133
656	0.0015244	0.53488	0.0034091	0.21824	0.024185	0.23699	0.0075795	1.87e-28	1.65e-13	5.59e-05	3.93e-14	0.02854	0.015878	0.53147
655.5	0.0015256	0.52558	0.002762	0.19749	0.021183	0.2496	0.0086622	6.75e-29	8.82e-14	6.67e-05	6.25e-14	0.028683	0.017134	0.52282
655	0.0015267	0.52093	0.0050757	0.17954	0.018715	0.26059	0.0097619	2.63e-29	4.93e-14	7.82e-05	9.51e-14	0.028815	0.018352	0.51585
654.5	0.0015279	0.51163	0.0024362	0.16114	0.016308	0.27185	0.011086	9.34e-30	2.6e-14	9.29e-05	1.5e-13	0.028958	0.019754	0.50919
654	0.0015291	0.50698	0.0036072	0.14402	0.014173	0.28219	0.012549	3.29e-30	1.36e-14	0.00011	2.36e-13	0.029101	0.021235	0.50337
653.5	0.0015302	0.50233	0.0036837	0.12943	0.012433	0.29074	0.014019	1.25e-30	7.46e-15	0.000129	3.55e-13	0.029233	0.022664	0.49865
653	0.0015314	0.49767	0.0036584	0.11473	0.010751	0.29893	0.01577	4.35e-31	3.85e-15	0.000152	5.54e-13	0.029376	0.024302	0.49401
652.5	0.0015326	0.49302	0.003248	0.10126	0.009271	0.30583	0.01768	1.49e-31	1.98e-15	0.000179	8.6e-13	0.02952	0.026025	0.48977
652	0.0015337	0.48837	0.002264	0.089974	0.0080753	0.31094	0.019578	5.56e-32	1.07e-15	0.000208	1.28e-12	0.029651	0.027679	0.48611
651.5	0.0015349	0.48372	0.0015032	0.078764	0.0069285	0.31511	0.021813	1.88e-32	5.4e-16	0.000244	1.98e-12	0.029794	0.029566	0.48222
651	0.0015361	0.47907	0.000751	0.068657	0.0059287	0.31775	0.024223	6.3e-33	2.71e-16	0.000285	3.04e-12	0.029938	0.031541	0.47832
650.5	0.0015373	0.47442	0.00012	0.05959	0.0050597	0.31882	0.026812	2.1e-33	1.36e-16	0.000334	4.66e-12	0.030081	0.033604	0.4743
650	0.0015385	0.46977	-0.000296	0.0515	0.0043066	0.31831	0.029579	6.91e-34	6.73e-17	0.000389	7.11e-12	0.030225	0.035754	0.47007
649.5	0.0015396	0.46512	-0.000814	0.044884	0.0037065	0.31646	0.032274	2.48e-34	3.52e-17	0.000448	1.04e-11	0.030356	0.037803	0.46593
649	0.0015408	0.46047	-0.00063	0.038473	0.0031387	0.31297	0.035382	8.04e-35	1.73e-17	0.00052	1.58e-11	0.030499	0.040121	0.4611
648.5	0.001542	0.45116	-0.0047357	0.032837	0.0026509	0.30797	0.038662	2.58e-35	8.39e-18	0.000603	2.38e-11	0.030643	0.042526	0.4559
648	0.0015432	0.44651	-0.0037975	0.027907	0.0022329	0.30156	0.042108	8.24e-36	4.06e-18	0.000699	3.58e-11	0.030786	0.045016	0.45031
647.5	0.0015444	0.44186	-0.002483	0.023616	0.0018759	0.29381	0.045711	2.61e-36	1.95e-18	0.000807	5.36e-11	0.03093	0.04759	0.44434
647	0.0015456	0.43256	-0.0054682	0.0199	0.0015717	0.28485	0.04946	8.17e-37	9.29e-19	0.00093	7.99e-11	0.031073	0.050244	0.43803
646.5	0.0015468	0.42791	-0.0034948	0.016696	0.0013134	0.27479	0.05334	2.54e-37	4.4e-19	0.0010705	1.19e-10	0.031216	0.052977	0.4314
646	0.001548	0.4186	-0.0059286	0.013949	0.0010946	0.26377	0.057337	7.83e-38	2.07e-19	0.0012292	1.76e-10	0.03136	0.055786	0.42453
645.5	0.0015492	0.41395	-0.003516	0.011603	0.00091	0.25194	0.061431	2.39e-38	9.68e-20	0.0014085	2.59e-10	0.031503	0.058667	0.41747
645	0.0015504	0.4093	-0.000991	0.0096112	0.000754	0.23945	0.065602	7.26e-39	4.49e-20	0.0016108	3.81e-10	0.031647	0.061615	0.41029
644.5	0.0015516	0.40465	0.0015666	0.0079271	0.000624	0.22645	0.069826	2.18e-39	2.07e-20	0.0018383	5.57e-10	0.03179	0.064627	0.40308
644	0.0015528	0.39535	-0.000573	0.0065101	0.000514	0.2131	0.074079	6.51e-40	9.49e-21	0.0020938	8.13e-10	0.031933	0.067697	0.39592
643.5	0.001554	0.3907	0.0018089	0.0053236	0.000423	0.19953	0.078333	1.92e-40	4.32e-21	0.00238	1.18e-09	0.032077	0.070821	0.38889
643	0.0015552	0.3814	-0.000663	0.0043347	0.000347	0.18591	0.08256	5.6399e-41	1.95e-21	0.0026998	1.71e-09	0.03222	0.073991	0.38206
642.5	0.0015564	0.37674	0.0012321	0.0035144	0.000284	0.17236	0.08673	1.6399e-41	8.76e-22	0.0030563	2.46e-09	0.032364	0.077202	0.37551
642	0.0015576	0.37209	0.0028008	0.0028372	0.000232	0.159	0.090811	4.7196e-42	3.9e-22	0.003453	3.54e-09	0.032507	0.080447	0.36929
641.5	0.0015588	0.36279	-0.000669	0.0022807	0.000188	0.14595	0.094774	1.3495e-42	1.73e-22	0.0038932	5.06e-09	0.03265	0.083719	0.36346
641	0.0015601	0.35814	0.00051	0.0017916	0.00015	0.13228	0.098895	3.4332e-43	7.1e-23	0.0044236	7.44e-09	0.032806	0.087284	0.35763
640.5	0.0015613	0.35349	0.000758	0.0014274	0.000122	0.12017	0.10251	9.669e-44	3.1e-23	0.0049666	1.06e-08	0.032949	0.090586	0.35273
640	0.0015625	0.34884	0.000524	0.0011324	9.81e-05	0.10864	0.1059	2.6625e-44	1.34e-23	0.005565	1.49e-08	0.033093	0.09389	0.34832
639.5	0.0015637	0.34419	-0.000199	0.000895	7.9e-05	0.097719	0.10905	7.0065e-45	5.79e-24	0.0062229	2.1e-08	0.033236	0.097186	0.34439
639	0.0015649	0.34419	0.0032431	0.000704	6.34e-05	0.087464	0.11193	1.4013e-45	2.48e-24	0.0069445	2.95e-08	0.033379	0.10047	0.34095
638.5	0.0015662	0.33953	0.0017799	0.00054	4.98e-05	0.077131	0.1147	0	9.81e-25	0.0078031	4.25e-08	0.033535	0.10399	0.33775
638	0.0015674	0.33953	0.0042645	0.000421	3.98e-05	0.068325	0.11692	0	4.14e-25	0.0086712	5.92e-08	0.033678	0.10721	0.33527
637.5	0.0015686	0.33488	0.0016826	0.000327	3.17e-05	0.060225	0.1188	0	1.73e-25	0.0096165	8.21e-08	0.033821	0.11038	0.3332
637	0.0015699	0.33488	0.0034957	0.000247	2.47e-05	0.052236	0.12041	0	6.71e-26	0.010733	1.17e-07	0.033977	0.11376	0.33138
636.5	0.0015711	0.33488	0.0048193	0.00019	1.95e-05	0.045569	0.12151	0	2.77e-26	0.011852	1.61e-07	0.03412	0.1168	0.33006
636	0.0015723	0.33023	0.0012024	0.000146	1.54e-05	0.039556	0.12221	0	1.14e-26	0.013063	2.2e-07	0.034264	0.11977	0.32903
635.5	0.0015736	0.33023	0.0020471	0.000109	1.19e-05	0.033744	0.12252	0	4.31e-27	0.014481	3.09e-07	0.034419	0.12289	0.32818
635	0.0015748	0.32558	-0.0020269	8.24e-05	9.35e-06	0.02899	0.12239	0	1.74e-27	0.015892	4.2e-07	0.034562	0.12568	0.32761
634.5	0.001576	0.32558	-0.0016002	6.23e-05	7.32e-06	0.024782	0.12186	0	7.01e-28	0.017406	5.7e-07	0.034706	0.12835	0.32718
634	0.0015773	0.32558	-0.001257	4.58e-05	5.6e-06	0.020793	0.12084	0	2.59e-28	0.019165	7.89e-07	0.034861	0.13112	0.32684
633.5	0.0015785	0.32558	-0.0010075	3.43e-05	4.36e-06	0.017592	0.1195	0	1.03e-28	0.020902	1.06e-06	0.035004	0.13355	0.32659
633	0.0015798	0.32558	-0.000768	2.5e-05	3.32e-06	0.014596	0.11762	0	3.74e-29	0.02291	1.46e-06	0.03516	0.13603	0.32635
632.5	0.001581	0.32558	-0.000541	1.86e-05	2.57e-06	0.012222	0.11552	0	1.46e-29	0.024881	1.95e-06	0.035303	0.13817	0.32612
632	0.0015823	0.32558	-0.000259	1.34e-05	1.94e-06	0.010027	0.11287	0	5.25e-30	0.027146	2.65e-06	0.035459	0.14032	0.32584
631.5	0.0015835	0.32093	-0.0045915	9.85e-06	1.5e-06	0.0083098	0.1101	0	2.02e-30	0.029358	3.51e-06	0.035602	0.14214	0.32552
631	0.0015848	0.32093	-0.0041662	7.03e-06	1.13e-06	0.0067417	0.10678	0	7.15e-31	0.031885	4.74e-06	0.035757	0.14392	0.3251
630.5	0.001586	0.32093	-0.0036862	5.13e-06	8.62e-07	0.0055294	0.10345	0	2.72e-31	0.034338	6.22e-06	0.035901	0.14539	0.32462
630	0.0015873	0.32093	-0.0030629	3.63e-06	6.44e-07	0.004436	0.099584	0	9.46e-32	0.037124	8.33e-06	0.036056	0.14678	0.32399
629.5	0.0015886	0.32093	-0.002328	2.55e-06	4.8e-07	0.003538	0.095498	0	3.27e-32	0.040041	1.11e-05	0.036211	0.14796	0.32326
629	0.0015898	0.32093	-0.001551	1.84e-06	3.64e-07	0.0028566	0.091561	0	1.22e-32	0.042845	1.44e-05	0.036355	0.14885	0.32248
628.5	0.0015911	0.32093	-0.000606	1.28e-06	2.7e-07	0.0022529	0.087156	0	4.13e-33	0.046001	1.91e-05	0.03651	0.1496	0.32154
628	0.0015924	0.32093	0.000439	8.87e-07	1.99e-07	0.0017665	0.082644	0	1.39e-33	0.049271	2.51e-05	0.036665	0.15012	0.32049
627.5	0.0015936	0.32093	0.0014856	6.3e-07	1.5e-07	0.001404	0.078418	0	5.08e-34	0.052385	3.22e-05	0.036809	0.1504	0.31944
627	0.0015949	0.32093	0.0026973	4.33e-07	1.1e-07	0.0010886	0.073809	0	1.69e-34	0.055854	4.19e-05	0.036964	0.15047	0.31823
626.5	0.0015962	0.31628	-0.00067	2.96e-07	8.04e-08	0.000839	0.069204	0	5.56e-35	0.059411	5.45e-05	0.037119	0.15032	0.31695
626	0.0015974	0.31628	0.000566	2.07e-07	6.01e-08	0.000657	0.064986	0	1.98e-35	0.062762	6.91e-05	0.037263	0.14998	0.31571
625.5	0.0015987	0.31628	0.0019536	1.4e-07	4.37e-08	0.0005	0.060482	0	6.44e-36	0.066455	8.89e-05	0.037418	0.14938	0.31433
625	0.0016	0.31163	-0.0012689	9.43e-08	3.16e-08	0.000379	0.056073	0	2.07e-36	0.070198	0.000114	0.037574	0.14856	0.3129
624.5	0.0016013	0.31628	0.0048408	6.32e-08	2.28e-08	0.000286	0.051786	0	6.63e-37	0.073975	0.000146	0.037729	0.14752	0.31144
624	0.0016026	0.31163	0.0016765	4.21e-08	1.65e-08	0.000214	0.047643	0	2.1e-37	0.077771	0.000185	0.037884	0.14626	0.30995
623.5	0.0016038	0.31163	0.0030673	2.88e-08	1.21e-08	0.000163	0.043963	0	7.23e-38	0.081276	0.00023	0.038028	0.1449	0.30856
623	0.0016051	0.30698	-5.72e-05	1.9e-08	8.67e-09	0.000121	0.040147	0	2.26e-38	0.085057	0.00029	0.038183	0.14324	0.30704
622.5	0.0016064	0.30698	0.0014876	1.25e-08	6.19e-09	8.9e-05	0.036521	0	7e-39	0.088803	0.000363	0.038338	0.14138	0.30549
622	0.0016077	0.30233	-0.0015967	8.17e-09	4.4e-09	6.51e-05	0.033096	0	2.15e-39	0.092493	0.000454	0.038494	0.13933	0.30393
621.5	0.001609	0.30233	-6.57e-06	5.31e-09	3.12e-09	4.74e-05	0.029876	0	6.56e-40	0.096108	0.000564	0.038649	0.13709	0.30234
621	0.0016103	0.30233	0.0016128	3.44e-09	2.21e-09	3.43e-05	0.026865	0	1.99e-40	0.099628	0.000699	0.038804	0.13469	0.30072
620.5	0.0016116	0.29767	-0.0013925	2.21e-09	1.55e-09	2.47e-05	0.024065	0	5.96e-41	0.10303	0.000861	0.03896	0.13212	0.29906
620	0.0016129	0.29767	0.000305	1.42e-09	1.09e-09	1.76e-05	0.021474	0	1.7801e-41	0.1063	0.0010564	0.039115	0.1294	0.29737
619.5	0.0016142	0.29767	0.0020514	9.04e-10	7.65e-10	1.25e-05	0.019089	0	5.2395e-42	0.10941	0.0012906	0.03927	0.12655	0.29562
619	0.0016155	0.29302	-0.000795	5.73e-10	5.34e-10	8.87e-06	0.016903	0	1.54e-42	0.11234	0.0015697	0.039426	0.12357	0.29381
618.5	0.0016168	0.29302	0.0010741	3.62e-10	3.72e-10	6.24e-06	0.01491	0	4.4701e-43	0.11508	0.0019008	0.039581	0.12047	0.29195
618	0.0016181	0.28837	-0.0016363	2.27e-10	2.58e-10	4.36e-06	0.013101	0	1.2892e-43	0.11761	0.0022916	0.039736	0.11727	0.29001
617.5	0.0016194	0.28837	0.00038	1.42e-10	1.78e-10	3.03e-06	0.011467	0	3.6434e-44	0.1199	0.0027506	0.039892	0.11398	0.28799
617	0.0016207	0.28372	-0.0021741	8.81e-11	1.23e-10	2.09e-06	0.009999	0	9.8091e-45	0.12195	0.0032869	0.040047	0.11061	0.28589
616.5	0.0016221	0.28372	0.000176	5.25e-11	8.2e-11	1.39e-06	0.0085901	0	2.8026e-45	0.12387	0.0039624	0.040214	0.10691	0.28354
616	0.0016234	0.27907	-0.002206	3.23e-11	5.62e-11	9.51e-07	0.0074304	0	1.4013e-45	0.12537	0.0046918	0.04037	0.10341	0.28128
615.5	0.0016247	0.27907	0.000143	1.98e-11	3.84e-11	6.45e-07	0.0064026	0	0	0.12658	0.005531	0.040525	0.099884	0.27893
615	0.001626	0.27442	-0.0020807	1.2e-11	2.61e-11	4.35e-07	0.0054957	0	0	0.12751	0.0064916	0.04068	0.096325	0.2765
614.5	0.0016273	0.27442	0.000416	7.29e-12	1.77e-11	2.92e-07	0.0046991	0	0	0.12813	0.0075854	0.040836	0.09275	0.274
614	0.0016287	0.26977	-0.0014768	4.23e-12	1.16e-11	1.89e-07	0.0039529	0	0	0.12847	0.0089262	0.041003	0.088896	0.27125
613.5	0.00163	0.26977	0.0011361	2.53e-12	7.84e-12	1.25e-07	0.003353	0	0	0.12846	0.010335	0.041158	0.085324	0.26863
613	0.0016313	0.26512	-0.000864	1.51e-12	5.27e-12	8.22e-08	0.0028332	0	0	0.12815	0.011913	0.041314	0.08177	0.26598
612.5	0.0016327	0.26512	0.0020162	8.62e-13	3.42e-12	5.21e-08	0.002353	0	0	0.12748	0.013816	0.041481	0.077973	0.2631
612	0.001634	0.26047	4.7e-05	5.09e-13	2.29e-12	3.39e-08	0.0019724	0	0	0.12655	0.01578	0.041636	0.074487	0.26042
611.5	0.0016353	0.25581	-0.0019426	2.99e-13	1.52e-12	2.19e-08	0.001647	0	0	0.12532	0.017945	0.041792	0.071047	0.25775
611	0.0016367	0.25581	0.000902	1.68e-13	9.79e-13	1.36e-08	0.0013505	0	0	0.12369	0.020507	0.041959	0.067403	0.25491
610.5	0.001638	0.25116	-0.0011533	9.74e-14	6.47e-13	8.71e-09	0.0011187	0	0	0.12189	0.023108	0.042114	0.064085	0.25231
610	0.0016393	0.25116	0.0013793	5.63e-14	4.27e-13	5.54e-09	0.000923	0	0	0.11983	0.025923	0.04227	0.060837	0.24978
609.5	0.0016407	0.24651	-0.00063	3.11e-14	2.72e-13	3.37e-09	0.000747	0	0	0.11734	0.029194	0.042437	0.057424	0.24714
609	0.001642	0.24651	0.0017273	1.78e-14	1.78e-13	2.12e-09	0.000612	0	0	0.11479	0.032452	0.042592	0.05434	0.24478
608.5	0.0016434	0.24186	-0.000499	9.7e-15	1.12e-13	1.27e-09	0.000491	0	0	0.11181	0.036188	0.04276	0.051115	0.24236
608	0.0016447	0.24186	0.0016353	5.49e-15	7.31e-14	7.9e-10	0.000399	0	0	0.10884	0.039859	0.042915	0.048215	0.24022
607.5	0.0016461	0.23721	-0.000847	2.96e-15	4.59e-14	4.69e-10	0.000317	0	0	0.10545	0.044012	0.043082	0.045198	0.23806
607	0.0016474	0.23721	0.0010428	1.66e-15	2.97e-14	2.88e-10	0.000256	0	0	0.10214	0.048033	0.043238	0.042498	0.23617
606.5	0.0016488	0.23256	-0.001702	8.85e-16	1.85e-14	1.69e-10	0.000202	0	0	0.098438	0.052516	0.043405	0.039701	0.23426
606	0.0016502	0.23256	7.62e-05	4.69e-16	1.15e-14	9.82e-11	0.000158	0	0	0.094606	0.057124	0.043572	0.037023	0.23248
605.5	0.0016515	0.23256	0.0016252	2.59e-16	7.35e-15	5.91e-11	0.000126	0	0	0.090957	0.061482	0.043727	0.034643	0.23093
605	0.0016529	0.23256	0.0032005	1.36e-16	4.53e-15	3.39e-11	9.82e-05	0	0	0.086953	0.066219	0.043895	0.032195	0.22936
604.5	0.0016543	0.22791	5.21e-05	7.07e-17	2.78e-15	1.94e-11	7.61e-05	0	0	0.082896	0.070957	0.044062	0.029866	0.22786
604	0.0016556	0.22326	-0.0032455	3.84e-17	1.76e-15	1.14e-11	5.98e-05	0	0	0.079104	0.075314	0.044217	0.027811	0.22651
603.5	0.001657	0.22326	-0.0018045	1.98e-17	1.08e-15	6.45e-12	4.6e-05	0	0	0.075014	0.079909	0.044385	0.025711	0.22506
603	0.0016584	0.22326	-0.000346	1.01e-17	6.54e-16	3.61e-12	3.52e-05	0	0	0.070939	0.084352	0.044552	0.023727	0.22361
602.5	0.0016598	0.22326	0.0011678	5.16e-18	3.96e-16	2.01e-12	2.68e-05	0	0	0.066902	0.088587	0.044719	0.021858	0.22209
602	0.0016611	0.2186	-0.0020043	2.74e-18	2.48e-16	1.16e-12	2.07e-05	0	0	0.063202	0.092285	0.044875	0.020221	0.2206
601.5	0.0016625	0.2186	-0.000277	1.38e-18	1.49e-16	6.34e-13	1.57e-05	0	0	0.059289	0.095966	0.045042	0.018564	0.21888
601	0.0016639	0.2186	0.0016183	6.92e-19	8.94e-17	3.46e-13	1.18e-05	0	0	0.055465	0.099284	0.045209	0.017012	0.21698
600.5	0.0016653	0.21395	-0.000934	3.44e-19	5.34e-17	1.87e-13	8.81e-06	0	0	0.051745	0.10219	0.045377	0.015562	0.21488
600	0.0016667	0.21395	0.0014012	1.7e-19	3.17e-17	1.01e-13	6.56e-06	0	0	0.048142	0.10465	0.045544	0.01421	0.21255

## Sheet: Fig. 8a
time	680 nm	MG
0.00208582	1	0
0.00417034	1	0
0.00625358	1	0
0.00833552	0	0
0.0104162	1	0
0.0124956	1	0
0.0145737	0	0
0.0166506	2	0
0.0187262	0	0
0.0208005	2	0
0.0228736	1	0
0.0249455	3	0
0.0270161	0	0
0.0290855	1	1
0.0311536	1	0
0.0332205	0	0
0.0352863	2	0
0.0373508	3	0
0.0394141	0	0
0.0414762	1	0
0.0435371	0	0
0.0455968	0	0
0.0476553	0	0
0.0497127	2	0
0.0517689	1	0
0.0538239	0	0
0.0558778	1	0
0.0579305	1	0
0.059982	2	0
0.0620324	2	0
0.0640817	4	0
0.0661298	2	0
0.0681768	0	0
0.0702227	0	0
0.0722674	3	0
0.074311	1	0
0.0763536	1	0
0.078395	3	0
0.0804353	0	0
0.0824746	0	0
0.0845127	1	0
0.0865498	0	0
0.0885858	0	0
0.0906207	2	2
0.0926545	0	2
0.0946873	3	2
0.0967191	7	4
0.0987498	12	13
0.100779	21	15
0.102808	35	21
0.104836	48	33
0.106862	53	32
0.108888	48	39
0.110912	59	23
0.112936	73	18
0.114958	65	16
0.11698	87	6
0.119	78	5
0.12102	80	1
0.123038	67	2
0.125056	83	0
0.127072	90	2
0.129088	89	0
0.131102	76	3
0.133116	79	0
0.135129	74	0
0.137141	72	1
0.139151	96	1
0.141161	69	0
0.14317	88	0
0.145178	84	3
0.147185	67	1
0.149192	66	1
0.151197	67	0
0.153201	80	1
0.155205	87	1
0.157207	78	1
0.159209	92	0
0.16121	67	0
0.16321	75	1
0.165209	74	0
0.167207	91	0
0.169204	93	0
0.171201	93	1
0.173196	71	0
0.175191	73	0
0.177185	84	0
0.179178	59	0
0.181171	79	0
0.183162	76	0
0.185153	78	0
0.187142	72	0
0.189132	77	0
0.19112	53	0
0.193107	75	0
0.195094	57	0
0.19708	69	0
0.199065	80	0
0.201049	74	0
0.203032	91	0
0.205015	59	0
0.206997	79	0
0.208978	67	0
0.210959	56	1
0.212939	72	0
0.214918	63	0
0.216896	76	0
0.218873	65	1
0.22085	63	0
0.222826	78	0
0.224802	70	0
0.226776	69	0
0.22875	62	0
0.230724	76	0
0.232696	74	0
0.234668	69	0
0.236639	69	0
0.23861	66	0
0.24058	78	0
0.242549	82	0
0.244518	91	1
0.246486	65	0
0.248453	67	0
0.25042	67	0
0.252386	80	0
0.254351	69	1
0.256316	63	0
0.25828	65	0
0.260243	64	0
0.262206	57	0
0.264169	72	2
0.26613	59	0
0.268091	58	0
0.270052	74	0
0.272012	73	0
0.273971	81	0
0.27593	65	0
0.277888	55	0
0.279846	72	0
0.281803	59	0
0.283759	56	0
0.285715	63	0
0.287671	67	0
0.289626	46	0
0.29158	72	0
0.293534	65	0
0.295488	73	0
0.29744	64	0
0.299393	63	0
0.301345	65	0
0.303296	65	0
0.305247	65	1
0.307197	58	0
0.309147	70	0
0.311096	49	0
0.313045	67	0
0.314994	60	0
0.316942	53	0
0.318889	66	0
0.320837	58	0
0.322783	50	0
0.324729	64	0
0.326675	45	0
0.328621	57	0
0.330566	54	0
0.33251	54	0
0.334454	53	0
0.336398	73	0
0.338341	67	0
0.340284	61	0
0.342227	55	0
0.344169	58	1
0.346111	47	0
0.348052	58	0
0.349993	65	3
0.351934	56	0
0.353874	57	1
0.355814	68	0
0.357754	57	0
0.359693	55	0
0.361632	36	0
0.363571	49	0
0.365509	53	0
0.367447	65	0
0.369385	60	0
0.371322	55	0
0.373259	57	0
0.375196	58	0
0.377132	44	0
0.379068	50	0
0.381004	59	0
0.38294	54	0
0.384875	46	0
0.38681	55	1
0.388745	47	0
0.39068	48	0
0.392614	39	0
0.394548	56	0
0.396482	50	0
0.398416	44	0
0.400349	44	0
0.402282	60	0
0.404215	57	0
0.406148	62	0
0.40808	51	0
0.410012	65	0
0.411945	52	0
0.413877	56	0
0.415808	60	1
0.41774	50	0
0.419671	53	0
0.421602	53	0
0.423533	53	0
0.425464	47	0
0.427395	50	0
0.429326	56	0
0.431256	54	0
0.433186	44	0
0.435117	52	0
0.437047	42	0
0.438977	62	0
0.440906	46	0
0.442836	46	0
0.444766	59	0
0.446695	48	1
0.448625	39	0
0.450554	67	0
0.452483	54	0
0.454412	61	0
0.456342	48	0
0.458271	43	0
0.4602	44	0
0.462128	53	0
0.464057	59	0
0.465986	48	0
0.467915	51	0
0.469844	47	0
0.471772	49	0
0.473701	50	0
0.47563	50	0
0.477558	60	0
0.479487	44	0
0.481416	53	1
0.483344	44	0
0.485273	60	0
0.487202	45	0
0.48913	42	0
0.491059	39	0
0.492988	45	0
0.494916	42	0
0.496845	53	0
0.498774	35	0
0.500703	46	0
0.502632	42	0
0.504561	50	0
0.50649	51	0
0.508419	37	0
0.510349	49	0
0.512278	53	0
0.514207	48	0
0.516137	54	0
0.518066	51	0
0.519996	49	0
0.521926	36	0
0.523856	44	0
0.525786	26	0
0.527716	41	1
0.529647	43	0
0.531577	46	0
0.533508	43	0
0.535438	46	0
0.537369	43	0
0.5393	48	0
0.541232	49	0
0.543163	44	1
0.545095	31	0
0.547026	44	0
0.548958	38	0
0.55089	31	0
0.552823	48	0
0.554755	36	0
0.556688	48	0
0.558621	43	0
0.560554	42	0
0.562487	54	0
0.564421	48	0
0.566355	39	0
0.568289	44	0
0.570223	56	0
0.572158	38	0
0.574093	44	0
0.576028	42	0
0.577963	63	0
0.579899	46	0
0.581835	43	0
0.583771	39	0
0.585707	44	0
0.587644	54	0
0.589581	41	0
0.591519	50	0
0.593456	53	0
0.595394	54	0
0.597333	48	0
0.599271	38	0
0.60121	36	0
0.60315	37	0
0.605089	46	0
0.607029	42	0
0.60897	39	0
0.61091	49	0
0.612851	48	0
0.614793	48	0
0.616735	47	0
0.618677	39	0
0.620619	35	0
0.622562	50	0
0.624506	33	0
0.62645	40	0
0.628394	40	0
0.630338	46	0
0.632283	50	0
0.634229	40	0
0.636175	51	0
0.638121	35	0
0.640067	46	0
0.642015	32	0
0.643962	37	0
0.64591	41	0
0.647859	49	0
0.649808	41	0
0.651757	38	0
0.653707	41	0
0.655658	31	0
0.657608	42	0
0.65956	44	0
0.661512	34	0
0.663464	41	0
0.665417	42	0
0.66737	34	0
0.669324	40	0
0.671279	40	0
0.673234	44	0
0.675189	47	0
0.677145	40	0
0.679102	36	0
0.681059	38	0
0.683017	36	0
0.684975	41	0
0.686934	41	0
0.688893	46	0
0.690853	30	0
0.692814	54	0
0.694775	35	0
0.696737	46	0
0.698699	39	0
0.700662	40	0
0.702626	36	0
0.70459	33	0
0.706555	46	0
0.70852	36	0
0.710486	43	0
0.712453	35	0
0.71442	51	0
0.716388	47	0
0.718357	36	0
0.720326	30	1
0.722296	44	0
0.724267	42	0
0.726238	49	0
0.72821	36	0
0.730182	48	0
0.732156	29	0
0.73413	40	0
0.736105	57	0
0.73808	38	0
0.740056	33	0
0.742033	45	0
0.744011	50	0
0.745989	41	0
0.747968	34	0
0.749948	45	0
0.751928	37	0
0.75391	36	0
0.755892	36	0
0.757875	37	0
0.759858	53	0
0.761842	32	0
0.763828	37	0
0.765813	34	0
0.7678	39	0
0.769788	42	0
0.771776	34	0
0.773765	30	0
0.775755	37	0
0.777746	35	0
0.779737	39	0
0.781729	30	0
0.783723	41	0
0.785717	33	0
0.787712	34	0
0.789707	47	1
0.791704	41	0
0.793701	36	0
0.795699	49	0
0.797699	33	0
0.799699	45	0
0.801699	34	0
0.803701	39	0
0.805704	40	0
0.807707	45	0
0.809712	41	0
0.811717	35	0
0.813724	36	0
0.815731	41	0
0.817739	50	1
0.819748	33	0
0.821758	47	0
0.823769	39	0
0.825781	37	0
0.827793	43	0
0.829807	36	0
0.831822	40	0
0.833838	40	0
0.835854	34	1
0.837872	33	0
0.83989	49	0
0.84191	38	0
0.84393	33	0
0.845952	33	0
0.847975	39	0
0.849998	35	0
0.852023	36	0
0.854048	43	0
0.856075	20	0
0.858103	39	0
0.860131	31	0
0.862161	41	0
0.864192	36	0
0.866224	30	0
0.868257	31	0
0.87029	26	1
0.872326	46	0
0.874362	37	0
0.876399	41	0
0.878437	35	0
0.880476	45	0
0.882517	43	0
0.884558	32	0
0.886601	42	0
0.888645	51	0
0.890689	38	0
0.892735	41	0
0.894782	41	0
0.896831	31	0
0.89888	36	0
0.900931	29	0
0.902982	26	0
0.905035	41	0
0.907089	40	0
0.909144	34	0
0.9112	35	0
0.913258	51	0
0.915316	31	0
0.917376	38	0
0.919437	31	0
0.921499	27	0
0.923563	26	0
0.925627	25	0
0.927693	27	0
0.92976	38	0
0.931829	40	0
0.933898	36	0
0.935969	38	0
0.938041	38	0
0.940114	40	0
0.942188	41	0
0.944264	58	0
0.946341	55	0
0.948419	56	0
0.950499	56	0

## Sheet: Fig. 8b
wl	87 K	144 K	183 K	236 K	258 K	275 K
650	0.00307736	-0.0251076	0.0167095	-0.00959544	-0.00192835	-0.00951348
651	-0.000727164	-0.00890991	-0.00012768	-0.00249493	0.000310867	0.000773727
652	-0.000750433	-0.00645879	-0.0044466	0.000682521	0.00218578	0.00264413
653	-0.00086678	-0.0058147	-0.0048685	-4.58837e-05	0.0023655	0.00141289
654	-0.000756251	-0.00536145	-0.00389702	0.000980765	0.000612019	0.00393591
655	-0.000764977	-0.00293419	-0.00279231	0.00130769	0.00364783	0.0052277
656	-0.00195171	-0.00531374	-0.00355839	0.00137651	0.00327867	0.00497876
657	-0.00148342	-0.00495591	-0.00477968	0.00317171	0.00508073	0.00640511
658	-0.00176265	-0.00381683	-0.00254805	0.00176079	0.00586275	0.0117337
659	-0.00109075	-0.0049261	-0.00195406	0.00466293	0.00926286	0.0160061
660	-0.00138452	-0.00309521	-0.000394143	0.00576414	0.0115458	0.0182801
661	-0.00123327	-0.00217082	-0.000444105	0.00818451	0.0136393	0.0198478
662	-0.000660265	-0.00108541	0.00147665	0.00843687	0.0147079	0.025062
663	4.94472e-05	-0.00094228	0.00363611	0.0123485	0.01974	0.0279282
664	-0.000299592	0.00081704	0.00746652	0.0151416	0.0248305	0.0313797
665	-0.000383943	0.00131204	0.00862674	0.0171777	0.0259331	0.0383903
666	-0.000383943	0.00413887	0.0115412	0.0226895	0.0301638	0.0419158
667	0.000177428	0.00869521	0.0160988	0.0259702	0.0364783	0.050124
668	0.00145142	0.0115638	0.0166539	0.0300194	0.0432299	0.0573231
669	0.00250144	0.0132396	0.0210339	0.034126	0.0444928	0.0641857
670	0.00373472	0.0163825	0.0265575	0.0392879	0.0514873	0.0688953
671	0.00718147	0.0203485	0.0322531	0.0443925	0.0575103	0.0746815
672	0.0120506	0.0304213	0.0385261	0.0495544	0.0634848	0.0838316
673	0.0173065	0.0404942	0.044244	0.055634	0.0707708	0.096144
674	0.0232402	0.0452652	0.057012	0.0612548	0.0759195	0.102737
675	0.0316171	0.0530778	0.0645618	0.0740449	0.084614	0.111484
676	0.0404885	0.0635144	0.0735549	0.0797803	0.0942801	0.127564
677	0.0454914	0.0661385	0.0788842	0.0870644	0.102197	0.131668
678	0.0468875	0.068524	0.0854902	0.0934881	0.1072	0.134292
679	0.0463349	0.0670927	0.0832142	0.0954955	0.112252	0.138396
680	0.0464513	0.066556	0.0879883	0.102607	0.119538	0.152525
681	0.0421174	0.0666752	0.0817153	0.102149	0.112592	0.156697
682	0.0401976	0.0614867	0.0746097	0.104844	0.116089	0.153871
683	0.0410411	0.0564175	0.0755534	0.100256	0.117304	0.14943
684	0.0399359	0.0531374	0.067726	0.0953808	0.111426	0.145595
685	0.0399068	0.049082	0.0690584	0.0953808	0.113078	0.143106
686	0.0378998	0.0495591	0.0650059	0.0935455	0.108901	0.142702
687	0.037289	0.0489031	0.0641732	0.0915954	0.112835	0.143442
688	0.0370563	0.0439532	0.0576226	0.0935455	0.113078	0.151179
689	0.0370854	0.0387647	0.0565124	0.095094	0.114924	0.149497
690	0.0330423	0.0399574	0.0607314	0.0940043	0.115992	0.150372
691	0.0323152	0.0383472	0.06112	0.100887	0.121189	0.152794
692	0.0318498	0.0421044	0.0613975	0.10668	0.129301	0.163425
693	0.0299592	0.045802	0.0670599	0.116086	0.141833	0.173853
694	0.0293483	0.0455038	0.0673374	0.125492	0.149896	0.191279
695	0.0278068	0.0491417	0.0773853	0.134554	0.171122	0.209714
696	0.0266724	0.0515868	0.086545	0.153252	0.192835	0.231849
697	0.0269632	0.0610096	0.103865	0.176366	0.223727	0.264615
698	0.0285921	0.071327	0.120852	0.197472	0.262051	0.303435
699	0.0275741	0.0843281	0.14983	0.233147	0.297946	0.339969
700	0.0292902	0.10383	0.173812	0.271804	0.349337	0.393793
701	0.0318789	0.118024	0.196961	0.306962	0.402572	0.465649
702	0.0336532	0.152256	0.242481	0.373149	0.482232	0.533939
703	0.0393541	0.181359	0.300326	0.428726	0.546834	0.601623
704	0.0488073	0.22895	0.361446	0.508908	0.638151	0.694201
705	0.0579695	0.271949	0.436555	0.592359	0.718296	0.762155
706	0.0716984	0.325981	0.531427	0.668641	0.801356	0.834145
707	0.0852236	0.382756	0.602207	0.756393	0.879073	0.90008
708	0.10189	0.471021	0.693248	0.821778	0.921331	0.95054
709	0.126527	0.539068	0.783179	0.885441	0.972819	0.986872
710	0.160587	0.588507	0.853681	0.939928	1.01313	1.01648
711	0.195753	0.642182	0.894206	0.977209	1.02382	1.02589
712	0.223559	0.715536	0.925848	0.97262	1.00633	0.987545
713	0.262128	0.796047	0.962487	1.02252	0.996134	0.990909
714	0.30506	0.821095	0.974145	1.00474	0.981076	0.98889
715	0.357125	0.855089	0.985802	1.01047	0.953389	0.930356
716	0.394065	0.886697	0.99635	0.985812	0.900445	0.883932
717	0.440894	0.91592	1.00523	0.977782	0.910645	0.884605
718	0.492959	0.956474	1.01023	0.965738	0.863044	0.815306
719	0.583128	0.964823	0.990799	0.948531	0.822243	0.78974
720	0.631411	0.980925	1.00634	0.884294	0.764926	0.758791
721	0.722161	0.994046	0.986913	0.873397	0.744526	0.711694
722	0.779171	1.00061	0.950829	0.847014	0.706153	0.682091
723	0.839671	1.0173	0.948609	0.81088	0.676038	0.649796
724	0.876611	1.00061	0.93473	0.798262	0.662438	0.618376
725	0.921404	0.994046	0.894206	0.764423	0.623094	0.589243
726	0.958344	0.968401	0.872556	0.714524	0.580835	0.556343
727	0.99732	0.956474	0.840913	0.672082	0.539062	0.523712
728	0.986558	0.924865	0.785955	0.654876	0.510404	0.493032
729	0.99034	0.902203	0.758199	0.599242	0.480289	0.455355
730	1.02408	0.885504	0.735438	0.581462	0.464794	0.43396
731	1.01012	0.83839	0.700465	0.545672	0.424965	0.408864
732	0.989758	0.773385	0.644397	0.508392	0.403641	0.385652
733	0.958344	0.737602	0.618861	0.470079	0.374303	0.356251
734	0.926349	0.710765	0.581667	0.438247	0.345791	0.333308
735	0.904534	0.660669	0.534481	0.403949	0.325487	0.312249
736	0.84258	0.632639	0.492069	0.38961	0.306009	0.29886
737	0.772481	0.58314	0.465367	0.360646	0.275117	0.278676
738	0.747176	0.547775	0.42734	0.335697	0.261614	0.254926
739	0.674169	0.490045	0.414517	0.316942	0.242865	0.243421
740	0.633447	0.472094	0.376879	0.295606	0.226884	0.225861
741	0.602034	0.419732	0.348956	0.269739	0.209835	0.208368
742	0.555204	0.385261	0.315093	0.250009	0.201723	0.191279
743	0.499649	0.356575	0.298494	0.238309	0.192203	0.186502
744	0.474344	0.333973	0.272236	0.217948	0.1736	0.172373
745	0.420534	0.316022	0.257192	0.206075	0.162671	0.161406
746	0.395228	0.284115	0.236375	0.195121	0.151985	0.15414
747	0.353053	0.265449	0.218944	0.175907	0.140619	0.139876
748	0.321639	0.249406	0.202068	0.162887	0.129641	0.133014
749	0.280627	0.229725	0.185914	0.155718	0.123084	0.122451
750	0.25794	0.203962	0.17037	0.143731	0.116284	0.122451
751	0.223501	0.189947	0.1596	0.133923	0.108998	0.11283
752	0.207416	0.177781	0.147443	0.125836	0.100983	0.103679
753	0.189906	0.165615	0.134564	0.116373	0.0944743	0.0963458
754	0.169924	0.151719	0.127902	0.110178	0.0902971	0.0878012
755	0.150872	0.143071	0.116133	0.0961838	0.0837883	0.0834279
756	0.13947	0.132158	0.110083	0.0927425	0.079271	0.0776418
757	0.126207	0.11701	0.0980917	0.0932013	0.0722279	0.0735377
758	0.113758	0.110211	0.0978142	0.0847128	0.0693136	0.0661368
759	0.103548	0.097687	0.0863229	0.077945	0.0652334	0.0645221
760	0.0918554	0.0939894	0.0801055	0.071808	0.0627077	0.0625037
761	0.0852818	0.0834931	0.078329	0.0678506	0.0567332	0.0569867
762	0.0763522	0.0827179	0.0662272	0.063549	0.0536245	0.0524789
763	0.0691969	0.0695975	0.067393	0.0640652	0.0499815	0.0514697
764	0.0620126	0.0670331	0.0634515	0.0532251	0.0452214	0.0475001
765	0.0563116	0.0639319	0.0581778	0.0541428	0.04595	0.0472983
766	0.0539556	0.0563579	0.0556242	0.0515045	0.042647	0.0438669
767	0.0505234	0.0537934	0.0545694	0.0488088	0.0418699	0.0435978
768	0.0466839	0.0496784	0.0507945	0.0443352	0.0404612	0.037408
769	0.0449969	0.0481875	0.0452432	0.0396894	0.0370126	0.0371591
770	0.0411575	0.0456827	0.0426896	0.0408365	0.0338068	0.0355712
771	0.0385979	0.042999	0.0411352	0.0389438	0.032301	0.0355712
772	0.0337695	0.0406731	0.0390257	0.0361908	0.0297266	0.0310433
773	0.0326642	0.0378701	0.0363611	0.0354452	0.027434	0.031124
774	0.0331296	0.0353057	0.0345847	0.031849	0.0288037	0.0285337
775	0.0313553	0.0358424	0.0355839	0.0312927	0.0283666	0.0282848
776	0.0299592	0.0363195	0.0325307	0.0316885	0.0247771	0.0263134
777	0.0268469	0.0325802	0.0300049	0.0304381	0.0250491	0.0274639
778	0.0267596	0.0321687	0.0307598	0.0277597	0.0237959	0.0236491
779	0.0260616	0.028668	0.0278898	0.0261308	0.0247528	0.0228889
780	0.0242873	0.0272605	0.0269239	0.0229705	0.0208621	0.0197603
781	0.02452	0.0256264	0.0280508	0.0257809	0.0215372	0.020635
782	0.0261779	0.0275587	0.0278232	0.0224601	0.0211875	0.0192019
783	0.0259452	0.0243919	0.023965	0.0222479	0.022261	0.0191615
784	0.0253053	0.0254177	0.0230546	0.0224888	0.0188706	0.0189933
785	0.0237346	0.0254952	0.0239428	0.0230394	0.0188512	0.0195988
786	0.0252181	0.0246543	0.022938	0.0212384	0.0176611	0.0170556
787	0.0239382	0.0234854	0.0238429	0.0196268	0.01736	0.0153534
788	0.0241128	0.0228712	0.0224273	0.0208542	0.017666	0.0142904
789	0.0227457	0.0232469	0.0220165	0.016478	0.0152956	0.0130121
790	0.0226875	0.0198773	0.021145	0.018646	0.0157133	0.0141962
791	0.0219604	0.0251911	0.0204732	0.0166787	0.014873	0.0132408
792	0.0229493	0.0231336	0.0201402	0.0162658	0.0174231	0.0135032
793	0.0221931	0.0203544	0.0214836	0.0169999	0.014601	0.013261
794	0.0210005	0.019925	0.0200014	0.0150843	0.0150382	0.012272
795	0.0232983	0.0200861	0.0185525	0.0152735	0.0128378	0.0112022
796	0.0223676	0.0216963	0.0195462	0.0154686	0.0125804	0.0111551
797	0.0221058	0.0186786	0.0196294	0.0125893	0.0121772	0.00928472
798	0.0219604	0.0181478	0.0164596	0.0123657	0.0121141	0.00860519
799	0.0204188	0.0181717	0.0149386	0.0132489	0.00910257	0.0109869
800	0.0216695	0.0167762	0.0159656	0.011947	0.0121287	0.010489

## Sheet: Fig. 8c
wl 273 K	273 K DAS1	273 K DAS2	273 K DAS3
650.152	22.7925	6.12442	18.9568
660.482	34.2022	24.608	42.7081
670.813	95.0997	72.429	108.638
681.144	150.455	96.1948	170.9
691.474	14.4035	161.021	190.659
701.805	-83.9353	358.317	430.07
712.136	-204.615	431.794	659.813
722.466	-154.61	273.987	472.948
732.797	-97.1013	163.239	292.898
743.128	-45.3649	89.415	173.496
753.458	-35.6577	57.9933	103.199
763.789	-11.0245	32.4433	62.6663
774.12	-3.02606	17.4581	42.7132
784.45	-0.426509	11.0906	30.5156
794.781	0.949013	9.76651	22.3509

## Sheet: Fig. 8d
wl low T	201 K DAS1	201 K DAS2	201 K DAS3
680.075	170.703	67.601	18.2044
690.008	80.7444	86.9148	41.9807
699.942	-82.4476	193.71	142.019
709.875	-362.099	255.872	284.143
719.808	-302.935	170.69	282.78
729.742	-223.288	96.9774	207.244
739.675	-132.855	45.9192	128.104
749.608	-56.8551	19.4466	69.84
759.542	-8.68065	10.7717	36.1986
769.475	0.110111	7.69438	21.0523

## Sheet: Fig. 8e
wl low T	80 K DAS1	80 K DAS2	80 K DAS3
680.075	103.223	21.7363	0.189192
690.008	97.039	27.5046	1.17348
699.942	48.1279	80.4682	14.0843
709.875	-42.8095	159.848	91.4709
719.808	-146.351	118.452	191.783
729.742	-168.597	29.1897	214.014
739.675	-78.0923	-17.7222	141.799
749.608	-37.5016	-11.0826	67.9284
759.542	-9.95898	-4.29702	28.5786
769.475	-5.34687	1.12285	13.6445

## Sheet: Supplementary Fig1b
				Middle part									Lower part
	Surface			Measurement 1	Measurment 2	Measurment 3	Measurment 4	Measurment 5	Measurment 6	Mean			Measurement 1	Measurment 2	Measurment 3	Measurment 4	Measurment 5	Measurment 6	Mean
Wavelength (nm)	W/m2		Wavelength (nm)	W/m2	W/m2	W/m2	W/m2	W/m2	W/m2	W/m2		Wavelength (nm)	W/m2	W/m2	W/m2	W/m2	W/m2	W/m2	W/m2
279	0.000106		279	0	0	0	0	0	0	0		279	0	0	0	0	0	0	0
279.5	0.0013		279.5	0	0	0	0	0	0	0		279.5	0	0	0	0	0	0	0
280	0.00197		280	0	0	0	0	0	0	0		280	0	0	0	0	0	0	0
280.5	0.0028		280.5	0	0	0	0	0	0	0		280.5	0	0	0	0	0	0	0
281	0.00316		281	0	0	0	0	0	0	0		281	0	0	0	0	0	0	0
281.5	0.00292		281.5	0	0	0	0	0	0	0		281.5	0	0	0	0	0	0	0
282	0.00315		282	0	0	0	0	0	0	0		282	0	0	0	0	0	0	0
282.5	0.00325		282.5	0	0	0	0	0	0	0		282.5	0	0	0	0	0	0	0
283	0.00366		283	0	0	0	0	0	0	0		283	0	0	0	0	0	0	0
283.5	0.00412		283.5	0	0	0	0	0	0	0		283.5	0	0	0	0	0	0	0
284	0.00421		284	0	0	0	0	0	0	0		284	0	0	0	0	0	0	0
284.5	0.00544		284.5	0	0	0	0	0	0	0		284.5	0	0	0	0	0	0	0
285	0.00683		285	0	0	0	0	0	0	0		285	0	0	0	0	0	0	0
285.5	0.00859		285.5	0	0	0	0	0	0	0		285.5	0	0	0	0	0	0	0
286	0.0112		286	0	0	0	0	0	0	0		286	0	0	0	0	0	0	0
286.5	0.0127		286.5	0	0	0	0	0	0	0		286.5	0	0	0	0	0	0	0
287	0.0132		287	0	0	0	0	0	0	0		287	0	0	0	0	0	0	0
287.5	0.0126		287.5	0	0	0	0	0	0	0		287.5	0	0	0	0	0	0	0
288	0.0106		288	0	0	0	0	0	0	0		288	0	0	0	0	0	0	0
288.5	0.00927		288.5	0	0	0	0	0	0	0		288.5	0	0	0	0	0	0	0
289	0.00856		289	0	0	0	0	0	0	0		289	0	0	0	0	0	0	0
289.5	0.00829		289.5	0	0	0	0	0	0	0		289.5	0	0	0	0	0	0	0
290	0.00847		290	0	0	0	0	0	0	0		290	0	0	0	0	0	0	0
290.5	0.00804		290.5	0	0	0	0	0	0	0		290.5	0	0	0	0	0	0	0
291	0.00753		291	0	0	0	0	0	0	0		291	0	0	0	0	0	0	0
291.5	0.00685		291.5	0	0	0	0	0	0	0		291.5	0	0	0	0	0	0	0
292	0.00652		292	0	0	0	0	0	0	0		292	0	0	0	0	0	0	0
292.5	0.00682		292.5	0	0	0	0	0	0	0		292.5	0	0	0	0	0	0	0
293	0.00657		293	0	0	0	0	0	0	0		293	0	0	0	0	0	0	0
293.5	0.00618		293.5	0	0	0	0	0	0	0		293.5	0	0	0	0	0	0	0
294	0.00554		294	0	0	0	0	0	0	0		294	0	0	0	0	0	0	0
294.5	0.00485		294.5	0	0	0	0	0	0	0		294.5	0	0	0	0	0	0	0
295	0.00472		295	0	0	0	0	0	0	0		295	0	0	0	0	0	0	0
295.5	0.00518		295.5	0	0	0	0	0	0	0		295.5	0	0	0	0	0	0	0
296	0.0059		296	0	0	0	0	0	0	0		296	0	0	0	0	0	0	0
296.5	0.0068		296.5	0	0	0	0	0	0	0		296.5	0	0	0	0	0	0	0
297	0.00771		297	0	0	0	0	0	0	0		297	0	0	0	0	0	0	0
297.5	0.00802		297.5	0	0	0	0	0	0	0		297.5	0	0	0	0	0	0	0
298	0.00805		298	0	0	0	0	0	0	0		298	0	0	0	0	0	0	0
298.5	0.00837		298.5	0	0	0	0	0	0	0		298.5	0	0	0	0	0	0	0
299	0.00903		299	0	0	0	0	0	0	0		299	0	0	0	0	0	0	0
299.5	0.0105		299.5	0	0	0	0	0	0	0		299.5	0	0	0	0	0	0	0
300	0.0122		300	0	0	0	0	0	0	0		300	0	0	0	0	0	0	0
300.5	0.014		300.5	0	0	0	0	0	0	0		300.5	0	0	0	0	0	0	0
301	0.0161		301	0	0	0	0	0	0	0		301	0	0	0	0	0	0	0
301.5	0.0179		301.5	0	0	0	0	0	0	0		301.5	0	0	0	0	0	0	0
302	0.0204		302	0	0	0	0	0	0	0		302	0	0	0	0	0	0	0
302.5	0.0242		302.5	0	0	0	0	0	0	0		302.5	0	0	0	0	0	0	0
303	0.0298		303	0	0	0	0	0	0	0		303	0	0	0	0	0	0	0
303.5	0.0367		303.5	0	0	0	0	0	0	0		303.5	0	0	0	0	0	0	0
304	0.0442		304	0	0	0	0	0	0	0		304	0	0	0	0	0	0	0
304.5	0.0518		304.5	0	0	0	0	0	0	0		304.5	0	0	0	0	0	0	0
305	0.0592		305	0	0	0	0	0	0	0		305	0	0	0	0	0	0	0
305.5	0.0677		305.5	0	0	0	0	0	0	0		305.5	0	0	0	0	0	0	0
306	0.0768		306	0	0	0	0	0	0	0		306	0	0	0	0	0	0	0
306.5	0.0861		306.5	0	0	0	0	0	0	0		306.5	0	0	0	0	0	0	0
307	0.0931		307	0	0	0	0	0	0	0		307	0	0	0	0	0	0	0
307.5	0.0967		307.5	0	0	0	0	0	0	0		307.5	0	0	0	0	0	0	0
308	0.0964		308	0	0	0	0	0	0	0		308	0	0	0	0	0	0	0
308.5	0.0931		308.5	0	0	0	0	0	0	0		308.5	0	0	0	0	0	0	0
309	0.0894		309	0	0	0	0	0	0	0		309	0	0	0	0	0	0	0
309.5	0.0855		309.5	0	0	0	0	0	0	0		309.5	0	0	0	0	0	0	0
310	0.082		310	0	0	0	0	0	0	0		310	0	0	0	0	0	0	0
310.5	0.0788		310.5	0	0	0	0	0	0	0		310.5	0	0	0	0	0	0	0
311	0.0751		311	0	0	0	0	0	0	0		311	0	0	0	0	0	0	0
311.5	0.0721		311.5	0	0	0	0	0	0	0		311.5	0	0	0	0	0	0	0
312	0.0696		312	0	0	0	0	0	0	0		312	0	0	0	0	0	0	0
312.5	0.0678		312.5	0	0	0	0	0	0	0		312.5	0	0	0	0	0	0	0
313	0.0666		313	0	0	0	0	0	0	0		313	0	0	0	0	0	0	0
313.5	0.0652		313.5	0	0	0	0	0	0	0		313.5	0	0	0	0	0	0	0
314	0.0642		314	0	0	0	0	0	0	0		314	0	0	0	0	0	0	0
314.5	0.0631		314.5	0	0	0	0	0	0	0		314.5	0	0	0	0	0	0	0
315	0.0626		315	0	0	0	0	0	0	0		315	0	0	0	0	0	0	0
315.5	0.063		315.5	0	0	0	0	0	0	0		315.5	0	0	0	0	0	0	0
316	0.0638		316	0	0	0	0	0	0	0		316	0	0	0	0	0	0	0
316.5	0.0648		316.5	0	0	0	0	0	0	0		316.5	0	0	0	0	0	0	0
317	0.0653		317	0	0	0	0	0	0	0		317	0	0	0	0	0	0	0
317.5	0.0654		317.5	0	0	0	0	0	0	0		317.5	0	0	0	0	0	0	0
318	0.0648		318	0	0	0	0	0	0	0		318	0	0	0	0	0	0	0
318.5	0.0653		318.5	0	0	0	0	0	0	0		318.5	0	0	0	0	0	0	0
319	0.0679		319	0	0	0	0	0	0	0		319	0	0	0	0	0	0	0
319.5	0.0707		319.5	0	0	0	0	0	0	0		319.5	0	0	0	0	0	0	0
320	0.0733		320	0	0	0	0	0	0	0		320	0	0	0	0	0	0	0
320.5	0.0752		320.5	0	0	0	0	0	0	0		320.5	0	0	0	0	0	0	0
321	0.0757		321	0	0	0	0	0	0	0		321	0	0	0	0	0	0	0
321.5	0.0765		321.5	0	0	0	0	0	0	0		321.5	0	0	0	0	0	0	0
322	0.0777		322	0	0	0	0	0	0	0		322	0	0	0	0	0	0	0
322.5	0.0783		322.5	0	0	0	0	0	0	0		322.5	0	0	0	0	0	0	0
323	0.0788		323	0	0	0	0	0	0	0		323	0	0	0	0	0	0	0
323.5	0.0792		323.5	0	0	0	0	0	0	0		323.5	0	0	0	0	0	0	0
324	0.0794		324	0	0	0	0	0	0	0		324	0	0	0	0	0	0	0
324.5	0.0797		324.5	0	0	0	0	0	0	0		324.5	0	0	0	0	0	0	0
325	0.0803		325	0	0	0	0	0	0	0		325	0	0	0	0	0	0	0
325.5	0.0815		325.5	0	0	0	0	0	0	0		325.5	0	0	0	0	0	0	0
326	0.0824		326	0	0	0	0	0	0	0		326	0	0	0	0	0	0	0
326.5	0.0832		326.5	0	0	0	0	0	0	0		326.5	0	0	0	0	0	0	0
327	0.0839		327	0	0	0	0	0	0	0		327	0	0	0	0	0	0	0
327.5	0.084		327.5	0	0	0	0	0	0	0		327.5	0	0	0	0	0	0	0
328	0.0848		328	0	0	0	0	0	0	0		328	0	0	0	0	0	0	0
328.5	0.0861		328.5	0	0	0	0	0	0	0		328.5	0	0	0	0	0	0	0
329	0.0878		329	0	0	0	0	0	0	0		329	0	0	0	0	0	0	0
329.5	0.0897		329.5	0	0	0	0	0	0	0		329.5	0	0	0	0	0	0	0
330	0.0916		330	0	0	0	0	0	0	0		330	0	0	0	0	0	0	0
330.5	0.0932		330.5	0	0	0	0	0	0	0		330.5	0	0	0	0	0	0	0
331	0.0945		331	0	0	0	0	0	0	0		331	0	0	0	0	0	0	0
331.5	0.0961		331.5	0	0	0	0	0	0	0		331.5	0	0	0	0	0	0	0
332	0.0984		332	0	0	0	0	0	0	0		332	0	0	0	0	0	0	0
332.5	0.101		332.5	0	0	0	0	0	0	0		332.5	0	0	0	0	0	0	0
333	0.103		333	0	0	0	0	0	0	0		333	0	0	0	0	0	0	0
333.5	0.104		333.5	0	0	0	0	0	0	0		333.5	0	0	0	0	0	0	0
334	0.105		334	0	0	0	0	0	0	0		334	0	0	0	0	0	0	0
334.5	0.108		334.5	0	0	0	0	0	0	0		334.5	0	0	0	0	0	0	0
335	0.111		335	0	0	0	0	0	0	0		335	0	0	0	0	0	0	0
335.5	0.114		335.5	0	0	0	0	0	0	0		335.5	0	0	0	0	0	0	0
336	0.117		336	0	0	0	0	0	0	0		336	0	0	0	0	0	0	0
336.5	0.119		336.5	0	0	0	0	0	0	0		336.5	0	0	0	0	0	0	0
337	0.121		337	0	0	0	0	0	0	0		337	0	0	0	0	0	0	0
337.5	0.123		337.5	0	0	0	0	0	0	0		337.5	0	0	0	0	0	0	0
338	0.125		338	0	0	0	0	0	0	0		338	0	0	0	0	0	0	0
338.5	0.126		338.5	0	0	0	0	0	0	0		338.5	0	0	0	0	0	0	0
339	0.127		339	0	0	0	0	0	0	0		339	0	0	0	0	0	0	0
339.5	0.129		339.5	0	0	0	0	0	0	0		339.5	0	0	0	0	0	0	0
340	0.131		340	0	0	0	0	0	0	0		340	0	0	0	0	0	0	0
340.5	0.133		340.5	0	0	0	0	0	0	0		340.5	0	0	0	0	0	0	0
341	0.135		341	0	0	0	0	0	0	0		341	0	0	0	0	0	0	0
341.5	0.136		341.5	0	0	0	0	0	2.4217e-05	4.03e-06		341.5	0	0	0	0	0	0	0
342	0.136		342	0	0	0	0	0	0.00011466	1.92e-05		342	0	0	0	0	0	0	0
342.5	0.137		342.5	0	0	0	0	0	0.00057089	9.52e-05		342.5	0	0	0	0	0	0	0
343	0.139		343	0.00037477	0	0	0.0005383	6.3312e-05	0.0011706	0.00035772		343	0	0	0	0	0	0	0
343.5	0.141		343.5	0.00091106	3.9512e-05	0	0.0011592	0.0003998	0.001526	0.00067342		343.5	0	0	0	0	0	0	0
344	0.142		344	0.0009424	5.3627e-06	0	0.0011733	0.00047286	0.0012594	0.00064173		344	0	0	0	0	0	0	0
344.5	0.143		344.5	0.0010208	0	0	0.0011774	0.00051754	0.0010795	0.000633		344.5	0	0	0	0	0	0	0
345	0.144		345	0.00095022	0	0	0.0010678	0.00042058	0.0010106	0.00057517		345	0	0	0	0	0	0	0
345.5	0.145		345.5	0.00086523	0	0	0.00084184	8.6944e-05	0.0012333	0.00050398		345.5	0	0	0	0	0	0	0
346	0.145		346	0.00085138	0	0	0.0007389	0	0.0015779	0.00052833		346	0	0	0	0	0	0	0
346.5	0.145		346.5	0.0004594	0	0	0.00045309	0	0.0014724	0.000397		346.5	0	0	0	0	0	0	0
347	0.146		347	0.00026248	0	0	0.00061095	0	0.0016541	0.0004205		347	0	0	0	0	0	0	0
347.5	0.146		347.5	6.7279e-05	0	0	0.00074419	0	0.0015712	0.00039688		347.5	0	0	0	0	0	0	0
348	0.147		348	0	0	0	0.00082758	0	0.0016137	0.00040633		348	0	0	0	0	0	0	0
348.5	0.147		348.5	0	0	0	0.0010754	0	0.0019504	0.000505		348.5	0	0	0	0	0	0	0
349	0.147		349	4.2529e-05	0	0	0.001255	0	0.0022545	0.00059208		349	0	0	0	0	0	0	0
349.5	0.148		349.5	0.00033471	0	0	0.0016438	3.5568e-05	0.0026702	0.0007801		349.5	0	0	0	0	0	0	0
350	0.149		350	0.0005246	0	0	0.0018425	6.961e-05	0.0028693	0.0008841		350	0	0	0	0	0	0	0
350.5	0.15		350.5	0.00061956	0	0	0.001748	3.8565e-05	0.0027904	0.00086643		350.5	0	0	0	0	0	0	0
351	0.151		351	0.001101	0	0	0.0020938	0.00029528	0.0031247	0.0011008		351	0	0	0	0	0	0	0
351.5	0.151		351.5	0.001557	0	0	0.0025148	0.00071618	0.0037659	0.001426		351.5	0	0	0	0	0	0	0
352	0.152		352	0.0021709	5.8419e-05	0	0.002965	0.0013642	0.004673	0.0018714		352	0	0	0	0	0	0	0
352.5	0.154		352.5	0.0024988	0.00023568	0	0.0032022	0.0017258	0.0054435	0.0021843		352.5	0	0	0	0	0	0	0
353	0.156		353	0.0021648	1.9153e-05	0	0.0028495	0.0014871	0.0054653	0.0019982		353	0	0	0	0	0	0	0
353.5	0.157		353.5	0.001968	0	0	0.0028001	0.0013955	0.0055256	0.00195		353.5	0	0	0	0	0	0	0
354	0.16		354	0.0020343	0	0	0.0031518	0.001596	0.0057451	0.0020883		354	0	0	0	0	0	0	0
354.5	0.162		354.5	0.0020638	0	0	0.0034518	0.001745	0.0059504	0.0022017		354.5	0	0	0	0	0	0	0
355	0.164		355	0.0025141	0.00012952	3.124e-05	0.0041486	0.0022776	0.0068981	0.0026669		355	0	0	0	0	0	0	0
355.5	0.165		355.5	0.0029134	0.0005319	0.00017546	0.0046489	0.0026675	0.0077013	0.0031062		355.5	0	0	0	0	0	0	0
356	0.166		356	0.0030523	0.00058053	0.00031248	0.0048561	0.0026943	0.0082123	0.0032838		356	0	0	0	0	0	0	0
356.5	0.168		356.5	0.0034389	0.00084019	0.00049827	0.0052562	0.0030417	0.0090105	0.0036813		356.5	0	0	0	0	0	0	0
357	0.168		357	0.0030375	0.00025833	0.00010738	0.0046915	0.0026409	0.0087742	0.0032508		357	0	0	0	0	0	0	0
357.5	0.169		357.5	0.0022644	0	0	0.0039004	0.001925	0.0082121	0.0027167		357.5	0	0	0	0	0	0	0
358	0.171		358	0.0013355	0	0	0.0029915	0.0011786	0.0075281	0.0021733		358	0	0	0	0	0	0	0
358.5	0.173		358.5	0.00090311	0	0	0.002656	0.00084302	0.0073757	0.0019643		358.5	0	0	0	0	0	0	0
359	0.177		359	0.0014809	0	0	0.0034295	0.0015025	0.0082846	0.0024483		359	0	0	0	0	0	0	0
359.5	0.18		359.5	0.0027953	0	0	0.0047875	0.0029434	0.0098504	0.0033967		359.5	0	0	0	0	0	0	0
360	0.183		360	0.0039732	5.2721e-05	0	0.006047	0.0042532	0.01122	0.0042538		360	0	0	0	0	0	0	0
360.5	0.185		360.5	0.004743	0.0003812	1.1524e-06	0.0068424	0.0051209	0.012033	0.004847		360.5	0	0	0	0	0	0	0
361	0.187		361	0.0048803	0.00068167	8.1208e-05	0.0070249	0.0055124	0.012538	0.0051122		361	0	0	0	0	0	0	0
361.5	0.19		361.5	0.0049769	0.0010077	0.00016464	0.0072411	0.0057402	0.013093	0.0053725		361.5	0	0	0	0	0	0	0
362	0.193		362	0.005477	0.0015867	0.00053806	0.0076698	0.006234	0.013879	0.0059013		362	0	0	0	0	0	0	0
362.5	0.196		362.5	0.0060499	0.002315	0.0011215	0.0081786	0.0068363	0.014723	0.006535		362.5	0	0	0	0	0	0	0
363	0.198		363	0.0065748	0.0027135	0.0015605	0.0086189	0.0072792	0.015324	0.0070067		363	0	0	0	0	0	0	0
363.5	0.2		363.5	0.0064226	0.0025363	0.0013759	0.0085549	0.0072711	0.015374	0.0069267		363.5	0	0	0	0	0	0	0
364	0.202		364	0.0061517	0.0021953	0.00094477	0.0085124	0.0071205	0.015467	0.0067375		364	0	0	0	0	0	0	0
364.5	0.203		364.5	0.005926	0.0019174	0.00055129	0.0085581	0.0070025	0.01571	0.0066102		364.5	0	0	0	0	0	0	0
365	0.205		365	0.005816	0.0017164	0.00021595	0.0084706	0.0069418	0.01586	0.006511		365	0	0	0	0	0	0	0
365.5	0.207		365.5	0.0059877	0.0018395	0.00022	0.0084268	0.0071803	0.016108	0.0066267		365.5	0	0	0	0	0	0	0
366	0.208		366	0.0060003	0.0019372	0.00015648	0.0082981	0.0073514	0.016219	0.0066577		366	0	0	0	0	0	0	0
366.5	0.209		366.5	0.0059818	0.0020397	0.00017624	0.0083165	0.0075007	0.016224	0.0067027		366.5	0	0	0	0	0	0	0
367	0.211		367	0.0064603	0.0024719	0.00053944	0.0089893	0.007961	0.01678	0.0072032		367	0	0	0	0	0	0	0
367.5	0.214		367.5	0.0071541	0.0030933	0.0010816	0.0099418	0.008649	0.017621	0.0079183		367.5	0	0	0	0	0	0	0
368	0.218		368	0.0076953	0.0034002	0.0013731	0.010581	0.0090943	0.018132	0.0083767		368	0	0	0	0	0	0	0
368.5	0.221		368.5	0.0074866	0.00295	0.00093673	0.01033	0.0086978	0.017978	0.0080628		368.5	0	0	0	0	0	0	0
369	0.224		369	0.006813	0.0022783	0.00013514	0.0096478	0.0079507	0.017474	0.0073875		369	0	0	0	0	0	0	0
369.5	0.226		369.5	0.0063498	0.0016604	0	0.0091602	0.0073473	0.017225	0.0069533		369.5	0	0	0	0	0	0	0
370	0.228		370	0.0063857	0.0015873	0	0.0091765	0.0072849	0.01748	0.00699		370	0	0	0	0	0	0	0
370.5	0.231		370.5	0.0069963	0.0020778	3.5329e-05	0.0097497	0.0079214	0.018135	0.0074809		370.5	0	0	0	0	0	0	0
371	0.232		371	0.0075749	0.0024467	0.0004827	0.010168	0.0085183	0.018627	0.0079705		371	0	0	0	0	0	0	0
371.5	0.234		371.5	0.0080205	0.0028691	0.00087555	0.010446	0.0089848	0.019154	0.008391		371.5	0	0	0	0	0	0	0
372	0.236		372	0.0082618	0.0032283	0.0011114	0.010637	0.0093208	0.019765	0.00872		372	0	0	0	0	0	0	0
372.5	0.239		372.5	0.0078658	0.0030103	0.00076432	0.010325	0.0089832	0.019875	0.0084707		372.5	0	0	0	0	0	0	0
373	0.241		373	0.0073319	0.0025495	0.00026452	0.0098072	0.0084291	0.019669	0.0080142		373	0	0	0	0	0	0	0
373.5	0.244		373.5	0.006995	0.0019841	0	0.009439	0.0080163	0.019257	0.0076233		373.5	0	0	0	0	0	0	0
374	0.246		374	0.0070752	0.0018582	0	0.0095182	0.0080555	0.018929	0.00757		374	0	0	0	0	0	0	0
374.5	0.25		374.5	0.0075543	0.0022437	0.00016726	0.010039	0.0084712	0.019179	0.0079378		374.5	0	0	0	0	0	0	0
375	0.252		375	0.0078175	0.0025967	0.00051881	0.01061	0.0087749	0.019584	0.0083182		375	0	0	0	0	0	0	0
375.5	0.255		375.5	0.0077155	0.0025648	0.00044567	0.010643	0.0086126	0.019728	0.0082727		375.5	0	0	0	0	0	0	0
376	0.257		376	0.0072516	0.0020669	9.6532e-05	0.010257	0.0081439	0.019572	0.0079094		376	0	0	0	0	0	0	0
376.5	0.258		376.5	0.0067395	0.0015837	0	0.0098798	0.0077113	0.019257	0.007535		376.5	0	0	0	0	0	0	0
377	0.261		377	0.0064596	0.0015112	0	0.0098126	0.0076007	0.019142	0.0074133		377	0	0	0	0	0	0	0
377.5	0.264		377.5	0.0063955	0.0017382	0	0.010098	0.0077575	0.019398	0.0075667		377.5	0	0	0	0	0	0	0
378	0.267		378	0.0065009	0.0020133	0.00022106	0.010296	0.0078961	0.019733	0.0077718		378	0	0	0	0	0	0	0
378.5	0.268		378.5	0.0065609	0.0019658	0.00010294	0.010183	0.0078456	0.019776	0.0077472		378.5	0	0	0	0	0	0	0
379	0.27		379	0.0065628	0.0018543	8.3866e-07	0.009972	0.0077432	0.019807	0.0076535		379	0	0	0	0	0	0	0
379.5	0.273		379.5	0.0068555	0.0019162	0	0.01016	0.007887	0.020008	0.0078117		379.5	0	0	0	0	0	0	0
380	0.276		380	0.0074835	0.0023496	0.00025397	0.010896	0.0084238	0.020698	0.0083507		380	0	0	0	0	0	0	0
380.5	0.279		380.5	0.0080734	0.0028279	0.00086929	0.011642	0.0090215	0.021436	0.0089648		380.5	0	0	0	0	0	0	0
381	0.279		381	0.0083419	0.002977	0.0012238	0.01199	0.009313	0.021664	0.0092583		381	0	0	0	0	0	0	0
381.5	0.28		381.5	0.0083687	0.0030959	0.0013866	0.012053	0.0095142	0.021707	0.0093617		381.5	0	0	0	0	0	0	0
382	0.282		382	0.0080942	0.0029643	0.0012355	0.011862	0.0093462	0.021439	0.0091567		382	0	0	0	0	0	0	0
382.5	0.283		382.5	0.0078798	0.0029209	0.0011405	0.011772	0.0092662	0.021335	0.0090517		382.5	0	0	0	0	0	0	0
383	0.285		383	0.0077073	0.0028505	0.0010604	0.011658	0.0092406	0.021219	0.00896		383	0	0	0	0	0	0	0
383.5	0.286		383.5	0.0076833	0.002751	0.00097758	0.011492	0.0092437	0.021131	0.0088747		383.5	0	0	0	0	0	0	0
384	0.287		384	0.0073977	0.0024201	0.00064574	0.011073	0.009072	0.020812	0.0085727		384	0	0	0	0	0	0	0
384.5	0.289		384.5	0.007111	0.0021606	0.00032486	0.01078	0.0087734	0.020467	0.0082775		384.5	0	0	0	0	0	0	0
385	0.29		385	0.0067421	0.0018681	2.4383e-05	0.010641	0.0083404	0.020079	0.0079457		385	0	0	0	0	0	0	0
385.5	0.291		385.5	0.0064827	0.0016578	0	0.010674	0.0079797	0.019778	0.00777		385.5	0	0	0	0	0	0	0
386	0.292		386	0.0065596	0.0015355	0	0.010803	0.0078972	0.019652	0.00775		386	0	0	0	0	0	0	0
386.5	0.293		386.5	0.0066805	0.001505	0	0.01088	0.0080122	0.019796	0.0078167		386.5	0	0	0	0	0	0	0
387	0.293		387	0.0066542	0.0015508	0	0.010698	0.0080759	0.019965	0.00783		387	0	0	0	0	0	0	0
387.5	0.294		387.5	0.0068686	0.0019834	2.0179e-05	0.010867	0.0084359	0.02042	0.0081017		387.5	0	0	0	0	0	0	0
388	0.296		388	0.0073602	0.0027125	0.00037502	0.011303	0.0088943	0.02105	0.0086225		388	0	0	0	0	0	0	0
388.5	0.299		388.5	0.0077415	0.003159	0.00070604	0.011588	0.0091719	0.021378	0.0089627		388.5	0	0	0	0	0	0	0
389	0.302		389	0.0078311	0.0030876	0.00087607	0.011651	0.0090694	0.021404	0.0089943		389	0	0	0	0	0	0	0
389.5	0.304		389.5	0.0074409	0.0027103	0.00065983	0.011389	0.0086339	0.02114	0.0086567		389.5	0	0	0	0	0	0	0
390	0.306		390	0.0071373	0.0023978	0.00042523	0.011174	0.0083859	0.021037	0.0084258		390	0	0	0	0	0	0	0
390.5	0.31		390.5	0.0068273	0.0019773	0	0.010988	0.0079837	0.020904	0.008115		390.5	0	0	0	0	0	0	0
391	0.314		391	0.0070758	0.0020913	0	0.01131	0.0082186	0.021073	0.0082983		391	0	0	0	0	0	0	0
391.5	0.319		391.5	0.0074291	0.0021703	0	0.011696	0.0083992	0.021356	0.0085167		391.5	0	0	0	0	0	0	0
392	0.322		392	0.0078932	0.0025064	0.00033637	0.01221	0.0087924	0.021955	0.0089543		392	0	0	0	0	0	0	0
392.5	0.325		392.5	0.0080063	0.0025613	0.00055381	0.012359	0.0089084	0.022181	0.0091057		392.5	0	0	0	0	0	0	0
393	0.327		393	0.0075562	0.0020986	0.00017039	0.011943	0.0085125	0.021918	0.00869		393	0	0	0	0	0	0	0
393.5	0.327		393.5	0.0068635	0.0015651	0	0.011434	0.0080204	0.021373	0.0082083		393.5	0	0	0	0	0	0	0
394	0.329		394	0.0066093	0.0014334	0	0.011388	0.0078723	0.021257	0.0081017		394	0	0	0	0	0	0	0
394.5	0.331		394.5	0.0072938	0.0020544	8.7903e-06	0.012021	0.0084819	0.02199	0.0086381		394.5	0	0	0	0	0	0	0
395	0.334		395	0.0078828	0.0024327	0.00021827	0.012435	0.0088927	0.022497	0.009053		395	0	0	0	0	0	0	0
395.5	0.338		395.5	0.0082185	0.002531	0.00049359	0.012617	0.0089825	0.022743	0.009254		395.5	0	0	0	0	0	0	0
396	0.343		396	0.0078412	0.0020483	0.00020824	0.01226	0.0085132	0.022395	0.0088847		396	0	0	0	0	0	0	0
396.5	0.347		396.5	0.0074603	0.0016838	3.2887e-05	0.012074	0.008265	0.022106	0.0086072		396.5	0	0	0	0	0	0	0
397	0.351		397	0.007605	0.0020021	0.00033149	0.012441	0.0085605	0.022269	0.0088668		397	0	0	0	0	0	0	0
397.5	0.354		397.5	0.0080564	0.0024317	0.00076014	0.012869	0.0091408	0.022731	0.0093317		397.5	0	0	0	0	0	0	0
398	0.357		398	0.0080768	0.0025472	0.00078039	0.012934	0.0093189	0.022789	0.009405		398	0	0	0	0	0	0	0
398.5	0.359		398.5	0.0079648	0.0026111	0.00075627	0.012831	0.0092144	0.022862	0.0093727		398.5	0	0	0	0	0	0	0
399	0.36		399	0.0076668	0.002386	0.00057176	0.012597	0.0087857	0.022781	0.009137		399	0	0	0	0	0	0	0
399.5	0.359		399.5	0.0076161	0.0024868	0.00057313	0.012606	0.0085786	0.022769	0.0091105		399.5	0	0	0	0	0	0	0
400	0.358		400	0.0075729	0.0025887	0.00061504	0.012643	0.0083899	0.022792	0.0090942		400	0	0	0	0	0	0	0
400.5	0.358		400.5	0.0070638	0.0021577	0.0001774	0.012133	0.0078133	0.02226	0.0086012		400.5	0	0	0	0	0	0	0
401	0.358		401	0.0066374	0.0018112	0	0.01163	0.0073543	0.021614	0.0081667		401	0	0	0	0	0	0	0
401.5	0.362		401.5	0.0065363	0.0017743	0	0.011448	0.0072308	0.021413	0.0080567		401.5	0	0	0	0	0	0	0
402	0.366		402	0.0068207	0.0019964	0	0.011567	0.0073988	0.021561	0.0082367		402	0	0	0	0	0	0	0
402.5	0.37		402.5	0.0071899	0.002321	0.00010675	0.01196	0.0076818	0.022018	0.0085495		402.5	0	0	0	0	0	0	0
403	0.373		403	0.0072527	0.0024226	0.00019089	0.012154	0.0078802	0.022351	0.0087235		403	0	0	0	0	0	0	0
403.5	0.375		403.5	0.0070763	0.0022944	0.00017634	0.012131	0.007902	0.022367	0.0086577		403.5	0	0	0	0	0	0	0
404	0.377		404	0.0066669	0.001973	7.5798e-05	0.011831	0.0077375	0.021905	0.0083593		404	0	0	0	0	0	0	0
404.5	0.38		404.5	0.0063158	0.0015899	0	0.011469	0.0073474	0.021328	0.00801		404.5	0	0	0	0	0	0	0
405	0.382		405	0.0061059	0.0012376	0	0.011166	0.0068872	0.02076	0.0077067		405	0	0	0	0	0	0	0
405.5	0.385		405.5	0.0062328	0.0011972	0	0.011238	0.0066895	0.020657	0.00767		405.5	0	0	0	0	0	0	0
406	0.387		406	0.0065866	0.0014996	0	0.0116	0.0068734	0.02096	0.0079267		406	0	0	0	0	0	0	0
406.5	0.39		406.5	0.0067186	0.0017587	2.9339e-05	0.011778	0.0070487	0.021163	0.0080932		406.5	0	0	0	0	0	0	0
407	0.391		407	0.00689	0.0020221	0.00031738	0.01199	0.0073079	0.021382	0.0083228		407	0	0	0	0	0	0	0
407.5	0.395		407.5	0.0071286	0.0023974	0.00061056	0.012406	0.0076057	0.02175	0.0086585		407.5	0	0	0	0	0	0	0
408	0.399		408	0.0072706	0.0024931	0.00064601	0.012606	0.0076118	0.021847	0.008736		408	0	0	0	0	0	0	0
408.5	0.404		408.5	0.0073162	0.0024905	0.00054437	0.012871	0.0075095	0.021978	0.008794		408.5	0	0	0	0	0	0	0
409	0.409		409	0.0070014	0.0021863	0.00016262	0.012697	0.0071127	0.021829	0.0084938		409	0	0	0	0	0	0	0
409.5	0.412		409.5	0.0064514	0.0016837	0	0.012178	0.0066454	0.021597	0.0080967		409.5	0	0	0	0	0	0	0
410	0.416		410	0.0060638	0.0012833	0	0.011896	0.0064711	0.021555	0.007885		410	0	0	0	0	0	0	0
410.5	0.42		410.5	0.0056303	0.00084707	0	0.01152	0.0061668	0.021302	0.0075745		410.5	0	0	0	0	0	0	0
411	0.423		411	0.0054793	0.00075236	0	0.011572	0.0060913	0.021219	0.0075203		411	0	0	0	0	0	0	0
411.5	0.426		411.5	0.0051922	0.00061668	0	0.011553	0.0057957	0.020811	0.0073345		411.5	0	0	0	0	0	0	0
412	0.429		412	0.004962	0.00048087	0	0.011393	0.0056016	0.020405	0.0071402		412	0	0	0	0	0	0	0
412.5	0.433		412.5	0.0047961	0.00034546	0	0.011202	0.0054712	0.020116	0.0069858		412.5	0	0	0	0	0	0	0
413	0.437		413	0.0046862	0.00011671	0	0.010993	0.0053428	0.019907	0.0068412		413	0	0	0	0	0	0	0
413.5	0.441		413.5	0.0049521	0.00019478	0	0.011191	0.0055851	0.020211	0.0070225		413.5	0	0	0	0	0	0	0
414	0.446		414	0.0051576	0.00033004	0	0.011404	0.0056785	0.020501	0.0071783		414	0	0	0	0	0	0	0
414.5	0.45		414.5	0.005374	0.0005194	0	0.011681	0.0057971	0.020793	0.0073648		414.5	0	0	0	0	0	0	0
415	0.453		415	0.0054233	0.00075817	0	0.011694	0.0057893	0.020986	0.0074447		415	0	0	0	0	0	0	0
415.5	0.456		415.5	0.0054118	0.0010053	0	0.011679	0.0057775	0.021154	0.0075167		415.5	0	0	0	0	0	0	0
416	0.457		416	0.0054353	0.0012301	0	0.011739	0.0057527	0.021332	0.00757		416	0	0	0	0	0	0	0
416.5	0.458		416.5	0.005471	0.0012784	0	0.011795	0.005677	0.021311	0.0075883		416.5	0	0	0	0	0	0	0
417	0.461		417	0.0056292	0.0011342	0	0.01186	0.0056061	0.021261	0.007595		417	0	0	0	0	0	0	0
417.5	0.465		417.5	0.0058107	0.00096466	0	0.011988	0.0056953	0.021345	0.0076292		417.5	0	0	0	0	0	0	0
418	0.471		418	0.0062962	0.001226	7.7606e-06	0.012418	0.0062318	0.021736	0.007978		418	0	0	0	0	0	0	0
418.5	0.477		418.5	0.0066338	0.0015008	0.00030108	0.012979	0.0067586	0.022228	0.0083985		418.5	0	0	0	0	0	0	0
419	0.482		419	0.0067527	0.0017972	0.00057505	0.013386	0.0071643	0.022436	0.0086808		419	0	0	0	0	0	0	0
419.5	0.486		419.5	0.0066607	0.0018353	0.00067136	0.013633	0.0072841	0.022637	0.0087752		419.5	0	0	0	0	0	0	0
420	0.489		420	0.0064949	0.0017527	0.00059704	0.013656	0.0071406	0.022761	0.0087462		420	0	0	0	0	0	0	0
420.5	0.491		420.5	0.006465	0.0018397	0.00043509	0.013646	0.0070445	0.022887	0.0087142		420.5	0	0	0	0	0	0	0
421	0.49		421	0.0061868	0.0015245	9.3768e-05	0.013352	0.0066094	0.022616	0.0084023		421	0	0	0	0	0	0	0
421.5	0.487		421.5	0.0056439	0.0010291	0	0.012697	0.0060552	0.021904	0.0078883		421.5	0	0	0	0	0	0	0
422	0.484		422	0.0051388	0.00060178	0	0.012101	0.0055531	0.021232	0.007432		422	0	0	0	0	0	0	0
422.5	0.482		422.5	0.0048839	0.00043596	0	0.011777	0.0052963	0.020642	0.0071693		422.5	0	0	0	0	0	0	0
423	0.48		423	0.0051687	0.00078917	0	0.011966	0.0054253	0.020689	0.0073482		423	0	0	0	0	0	0	0
423.5	0.479		423.5	0.0052996	0.00082296	0	0.012023	0.0053993	0.020669	0.0073705		423.5	0	0	0	0	0	0	0
424	0.478		424	0.005414	0.00068893	0	0.012047	0.0053125	0.020714	0.0073515		424	0	0	0	0	0	0	0
424.5	0.478		424.5	0.00548	0.00065433	0	0.012105	0.0053392	0.020807	0.0073957		424.5	0	0	0	0	0	0	0
425	0.478		425	0.0054063	0.00060178	0	0.012061	0.0053705	0.020605	0.007347		425	0	0	0	0	0	0	0
425.5	0.478		425.5	0.0054649	0.0006877	0	0.012208	0.0056367	0.020623	0.0074313		425.5	0	0	0	0	0	0	0
426	0.478		426	0.0054043	0.00093783	0	0.012317	0.0059091	0.020745	0.0075413		426	0	0	0	0	0	0	0
426.5	0.48		426.5	0.0052777	0.0010524	0	0.012242	0.0058606	0.020794	0.0075317		426.5	0	0	0	0	0	0	0
427	0.482		427	0.0053109	0.0013329	0	0.012307	0.0058792	0.020889	0.00762		427	0	0	0	0	0	0	0
427.5	0.483		427.5	0.0052764	0.0014694	0	0.012319	0.0058074	0.02094	0.0076267		427.5	0	0	0	0	0	0	0
428	0.484		428	0.0053601	0.0014138	0	0.012429	0.0057729	0.020986	0.0076567		428	0	0	0	0	0	0	0
428.5	0.482		428.5	0.0055008	0.0013342	0	0.012486	0.0057762	0.020988	0.007685		428.5	0	0	0	0	0	0	0
429	0.481		429	0.0054762	0.0011796	0	0.012246	0.0056095	0.020738	0.0075283		429	0	0	0	0	0	0	0
429.5	0.481		429.5	0.0053023	0.00091346	0	0.011831	0.0052739	0.020175	0.0072472		429.5	0	0	0	0	0	0	0
430	0.482		430	0.0052408	0.00086093	0	0.011834	0.0052011	0.019848	0.0071502		430	0	0	0	0	0	0	0
430.5	0.485		430.5	0.0050522	0.00077037	0	0.012059	0.0052169	0.019921	0.0071733		430.5	0	0	0	0	0	0	0
431	0.489		431	0.0048834	0.0007497	0	0.012444	0.0053251	0.020283	0.0072767		431	0	0	0	0	0	0	0
431.5	0.493		431.5	0.0048811	0.00093678	0	0.012745	0.0055661	0.0207	0.0074645		431.5	0	0	0	0	0	0	0
432	0.495		432	0.0049993	0.0010399	1.0715e-05	0.012892	0.0057135	0.020777	0.0075768		432	0	0	0	0	0	0	0
432.5	0.497		432.5	0.0054501	0.0012308	0.00017945	0.013224	0.0059421	0.020843	0.0077998		432.5	0	0	0	0	0	0	0
433	0.497		433	0.0058777	0.0013193	0.00042147	0.013469	0.0060772	0.020949	0.0080168		433	0	0	0	0	0	0	0
433.5	0.498		433.5	0.0063013	0.001549	0.00076268	0.013746	0.0063583	0.021455	0.0083622		433.5	0	0	0	0	0	0	0
434	0.499		434	0.0065447	0.0017972	0.00093741	0.013829	0.0064856	0.021844	0.0085612		434	0	0	0	0	0	0	0
434.5	0.5		434.5	0.0064233	0.0018345	0.00077902	0.013555	0.0062959	0.021751	0.0084548		434.5	0	0	0	0	0	0	0
435	0.503		435	0.0061511	0.0017118	0.00043629	0.013326	0.0059697	0.021556	0.0081943		435	0	0	0	0	0	0	0
435.5	0.506		435.5	0.0055887	0.0013326	2.0545e-05	0.012965	0.0055739	0.021164	0.0077851		435.5	0	0	0	0	0	0	0
436	0.509		436	0.0053042	0.0010605	0	0.012943	0.0055378	0.021127	0.00765		436	0	0	0	0	0	0	0
436.5	0.515		436.5	0.0053115	0.0010632	0	0.013225	0.0058072	0.021486	0.0078133		436.5	0	0	0	0	0	0	0
437	0.516		437	0.0052856	0.00086046	0	0.013236	0.005863	0.021563	0.0078017		437	0	0	0	0	0	0	0
437.5	0.52		437.5	0.0055462	0.00092404	0	0.013411	0.006194	0.021881	0.007994		437.5	0	0	0	0	0	0	0
438	0.526		438	0.0056571	0.00095072	0	0.013548	0.0064499	0.022212	0.0081268		438	0	0	0	0	0	0	0
438.5	0.531		438.5	0.0059386	0.0011624	2.6588e-05	0.013983	0.0068478	0.022585	0.0084294		438.5	0	0	0	0	0	0	0
439	0.537		439	0.0059944	0.0013131	1.6606e-05	0.014298	0.0069133	0.022971	0.0085878		439	0	0	0	0	0	0	0
439.5	0.541		439.5	0.0061199	0.0014473	0	0.014515	0.0068036	0.023389	0.0087117		439.5	0	0	0	0	0	0	0
440	0.542		440	0.0062834	0.0014939	0	0.014472	0.0067092	0.023575	0.0087633		440	0	0	0	0	0	0	0
440.5	0.543		440.5	0.0063801	0.0014689	0	0.014335	0.0065381	0.023605	0.008715		440.5	0	0	0	0	0	0	0
441	0.543		441	0.0065308	0.0015912	0	0.014331	0.0066276	0.023636	0.008775		441	0	0	0	0	0	0	0
441.5	0.542		441.5	0.0062506	0.0014131	0	0.014109	0.0064445	0.023278	0.0085833		441.5	0	0	0	0	0	0	0
442	0.543		442	0.0062652	0.0014811	0	0.014168	0.0064708	0.023471	0.0086533		442	0	0	0	0	0	0	0
442.5	0.547		442.5	0.0064748	0.0017345	6.0361e-05	0.014502	0.0067161	0.023865	0.0088967		442.5	0	0	0	0	0	0	0
443	0.551		443	0.0068551	0.0020488	0.00036077	0.015005	0.0070967	0.02447	0.0093118		443	0	0	0	0	0	0	0
443.5	0.554		443.5	0.0071765	0.002202	0.00064403	0.015487	0.0074922	0.024957	0.009669		443.5	0	0	0	0	0	0	0
444	0.556		444	0.0069782	0.001841	0.00044123	0.015395	0.0073868	0.024949	0.0094918		444	0	0	0	0	0	0	0
444.5	0.558		444.5	0.0069386	0.0016987	0.00032299	0.01539	0.0073064	0.025091	0.0094622		444.5	0	0	0	0	0	0	0
445	0.557		445	0.0068033	0.0016192	0.00020522	0.015419	0.0071907	0.025292	0.0094192		445	0	0	0	0	0	0	0
445.5	0.556		445.5	0.0070318	0.0018983	0.0002351	0.015803	0.0073761	0.025696	0.0096742		445.5	0	0	0	0	0	0	0
446	0.558		446	0.0073454	0.0021812	0.00026264	0.016317	0.0076927	0.026193	0.0099972		446	0	0	0	0	0	0	0
446.5	0.561		446.5	0.0073844	0.0022324	3.5139e-05	0.016521	0.0079058	0.026404	0.010076		446.5	0	0	0	0	0	0	0
447	0.566		447	0.0078005	0.0026183	0.00028881	0.016968	0.0083818	0.026988	0.010515		447	0	0	0	0	0	0	0
447.5	0.569		447.5	0.0077196	0.0024943	0.00021539	0.016982	0.0084232	0.027314	0.010524		447.5	0	0	0	0	0	0	0
448	0.575		448	0.0077511	0.002297	0.00025132	0.017185	0.0084012	0.027711	0.0106		448	0	0	0	0	0	0	0
448.5	0.588		448.5	0.0079025	0.0020118	0.00011756	0.017548	0.0084205	0.028382	0.010725		448.5	0	0	0	0	0	0	0
449	0.607		449	0.0082897	0.0019526	7.7554e-05	0.018054	0.0086309	0.029279	0.011058		449	0	0	0	0	0	0	0
449.5	0.627		449.5	0.0092442	0.0026427	0.00058332	0.019135	0.0095293	0.030895	0.011999		449.5	0	0	0	0	0	5.0238e-05	8.37e-06
450	0.644		450	0.010338	0.0036795	0.0013262	0.020268	0.010649	0.032677	0.013152		450	0	0	0	0	0	0.0006569	0.0001095
450.5	0.652		450.5	0.011249	0.0046187	0.0020087	0.021147	0.011584	0.034031	0.014088		450.5	0	4.5505e-05	0	0	0	0.0013405	0.00023092
451	0.653		451	0.011838	0.0052483	0.00248	0.021813	0.012274	0.034985	0.014772		451	0.0001458	0.00037595	0	0.00025355	0.00011175	0.0018692	0.00045967
451.5	0.651		451.5	0.011768	0.0051486	0.0022739	0.021751	0.01223	0.034983	0.014703		451.5	6.6861e-05	0.00030781	0	0.00026901	7.3129e-05	0.0015964	0.00038617
452	0.645		452	0.011188	0.0045124	0.0016966	0.021204	0.011643	0.034259	0.014085		452	0	3.0517e-06	0	0	0	0.00092015	0.00015384
452.5	0.636		452.5	0.010477	0.0037945	0.0010473	0.020542	0.010861	0.033329	0.01334		452.5	0	0	0	0	0	0.00028424	4.73e-05
453	0.628		453	0.0099286	0.0032024	0.0005766	0.019828	0.010224	0.032433	0.012684		453	0	0	0	0	0	0	0
453.5	0.62		453.5	0.0098432	0.0030108	0.00054199	0.019493	0.010038	0.032041	0.012482		453.5	0	0	0	0	0	0	0
454	0.613		454	0.0098613	0.0030552	0.00072571	0.019294	0.010072	0.031883	0.012491		454	0	0	0	0	0	0	0
454.5	0.612		454.5	0.0098278	0.0030599	0.00082428	0.019073	0.010076	0.031904	0.012469		454.5	0	0	0	0	0	0	0
455	0.611		455	0.0096003	0.0030594	0.00082653	0.018995	0.0101	0.032046	0.012431		455	0	0	0	0	0	0	0
455.5	0.614		455.5	0.0096485	0.0031821	0.00072112	0.019083	0.010184	0.032401	0.012542		455.5	0	0	0	0	0	0	0
456	0.616		456	0.0097111	0.0032296	0.00063085	0.019263	0.010226	0.032683	0.012629		456	0	0	0	0	0	0	0
456.5	0.618		456.5	0.009818	0.0033547	0.00065607	0.019626	0.01028	0.032835	0.012754		456.5	0	0	0	0	0	4.2388e-05	7.07e-06
457	0.623		457	0.010063	0.0036009	0.00089316	0.020163	0.010458	0.033101	0.013066		457	0	0	0	0	0	0.00019143	3.18e-05
457.5	0.628		457.5	0.010097	0.0036421	0.0010187	0.020406	0.010632	0.03339	0.013193		457.5	0	0	0	0	0	0.00018344	3.05e-05
458	0.637		458	0.010354	0.0038497	0.0011606	0.020783	0.010989	0.034042	0.013535		458	0	0	0	0	0	0.00026799	4.47e-05
458.5	0.646		458.5	0.010534	0.003928	0.0011418	0.020955	0.01124	0.03466	0.013745		458.5	0	0	0	0	0	0.00026294	4.38e-05
459	0.653		459	0.010837	0.0041883	0.0012696	0.021347	0.011419	0.035255	0.014043		459	0	0	0	0	0	0.00040275	6.72e-05
459.5	0.657		459.5	0.011223	0.0044145	0.001387	0.021789	0.011619	0.03571	0.01435		459.5	0	0	0	0	0	0.00058582	9.77e-05
460	0.658		460	0.0115	0.0044299	0.0014873	0.021909	0.011686	0.035841	0.01447		460	0	0	0	0	0	0.00064633	0.00010767
460.5	0.656		460.5	0.011689	0.0044055	0.001663	0.022056	0.01175	0.035966	0.014612		460.5	0	0	0	0	0	0.00072416	0.00012067
461	0.658		461	0.011586	0.0041411	0.001596	0.021991	0.011661	0.035962	0.014507		461	0	0	0	0	0	0.0006144	0.00010233
461.5	0.666		461.5	0.011538	0.0040682	0.0016263	0.022288	0.011795	0.036282	0.0146		461.5	0	0	0	0	0	0.0006178	0.000103
462	0.676		462	0.011115	0.0035995	0.0011909	0.02224	0.011601	0.036346	0.014332		462	0	0	0	0	0	0.00011829	1.97e-05
462.5	0.689		462.5	0.011173	0.0034092	0.00090135	0.022398	0.01167	0.03687	0.014418		462.5	0	0	0	0	0	0	0
463	0.7		463	0.011454	0.0035341	0.00084229	0.022754	0.011923	0.037645	0.014695		463	0	0	0	0	0	0	0
463.5	0.707		463.5	0.011646	0.003678	0.000788	0.022968	0.012069	0.038268	0.014911		463.5	0	0	0	0	0	0	0
464	0.712		464	0.011815	0.0039872	0.00096709	0.023346	0.012336	0.03884	0.015193		464	0	0	0	0	0	0.00010993	1.83e-05
464.5	0.714		464.5	0.011702	0.0040674	0.00091304	0.023482	0.012386	0.039087	0.015281		464.5	0	0	0	0	0	0.0001261	2.1e-05
465	0.718		465	0.011674	0.0040842	0.00074439	0.02354	0.012459	0.039298	0.015304		465	0	0	0	0	0	3.6677e-06	6.12e-07
465.5	0.725		465.5	0.012057	0.0042177	0.00069693	0.023845	0.012711	0.039745	0.015536		465.5	0	0	0	0	0	2.7924e-05	4.65e-06
466	0.737		466	0.012423	0.0042066	0.00072676	0.024401	0.013074	0.040469	0.015889		466	0	0	0	0	0	0	0
466.5	0.755		466.5	0.012928	0.0043627	0.0010448	0.025316	0.013564	0.041673	0.016483		466.5	0	0	0	0	0	0.00011347	1.88e-05
467	0.777		467	0.013331	0.0044854	0.0012996	0.02629	0.014069	0.043161	0.017115		467	0	0	0	0	0	0.00023035	3.83e-05
467.5	0.801		467.5	0.013962	0.0048995	0.001653	0.027398	0.014861	0.044944	0.017958		467.5	0	0	0	0	0	0.0004607	7.68e-05
468	0.821		468	0.014587	0.0052572	0.0019805	0.028289	0.015519	0.046371	0.018673		468	0	0	0	0	0	0.0006274	0.0001045
468.5	0.832		468.5	0.014984	0.0054903	0.0022828	0.028787	0.015953	0.047166	0.019128		468.5	0	0	0	0	0	0.00074813	0.00012467
469	0.836		469	0.015179	0.0056384	0.0024638	0.028877	0.016025	0.047485	0.019283		469	0	0	0	0	0	0.00089959	0.00015
469.5	0.83		469.5	0.014781	0.0053553	0.0020962	0.028354	0.015518	0.046913	0.018843		469.5	0	0	0	0	0	0.00067628	0.00011267
470	0.819		470	0.014065	0.0048195	0.0014143	0.027539	0.014773	0.045911	0.018088		470	0	0	0	0	0	0.00020447	3.4e-05
470.5	0.804		470.5	0.013628	0.0046137	0.0011059	0.027109	0.014422	0.045087	0.017653		470.5	0	0	0	0	0	1.1736e-05	1.95e-06
471	0.789		471	0.013338	0.004488	0.00096807	0.026593	0.014272	0.044355	0.017343		471	0	0	0	0	0	0	0
471.5	0.778		471.5	0.01362	0.0048796	0.0012942	0.026612	0.014609	0.044148	0.017512		471.5	0	0	0	0	0	0.00010119	1.68e-05
472	0.779		472	0.014327	0.0054172	0.0017508	0.027134	0.015224	0.044871	0.018112		472	0	0	0	0	0	0.00056677	9.45e-05
472.5	0.786		472.5	0.014668	0.0055553	0.0019021	0.027616	0.01555	0.045637	0.018493		472.5	0	0	0	0	0	0.00071252	0.00011883
473	0.798		473	0.01502	0.0056975	0.0021015	0.028296	0.016018	0.046609	0.01895		473	0	0	0	0	0	0.00099216	0.00016533
473.5	0.804		473.5	0.014992	0.0055689	0.002059	0.028439	0.01613	0.046786	0.018988		473.5	0	0	0	0	0	0.00096392	0.00016067
474	0.791		474	0.014949	0.005613	0.0021136	0.028207	0.016076	0.045982	0.01882		474	0	0	0	0	0	0.0010392	0.00017333
474.5	0.769		474.5	0.014839	0.0056899	0.0021998	0.027694	0.015834	0.044964	0.018532		474.5	0	0	0	0	0	0.0011313	0.00018833
475	0.742		475	0.014482	0.0055672	0.00215	0.026859	0.015287	0.043592	0.018003		475	0	0	0	0	0	0.0010509	0.000175
475.5	0.719		475.5	0.014152	0.0054143	0.0021251	0.026077	0.014822	0.042484	0.017523		475.5	0	0	0	0	0	0.0010586	0.00017667
476	0.699		476	0.013645	0.005018	0.0019124	0.02528	0.014232	0.041211	0.016872		476	0	0	0	0	0	0.00084742	0.00014117
476.5	0.684		476.5	0.01347	0.0047288	0.0018307	0.024767	0.013944	0.040295	0.01651		476.5	0	0	0	0	0	0.00075363	0.00012567
477	0.671		477	0.013055	0.0043243	0.0015974	0.024126	0.013558	0.039454	0.016037		477	0	0	0	0	0	0.00035489	5.92e-05
477.5	0.66		477.5	0.012705	0.0041541	0.0014141	0.023599	0.013291	0.038791	0.01566		477.5	0	0	0	0	0	0.00020123	3.35e-05
478	0.652		478	0.012514	0.004225	0.0014033	0.023332	0.013232	0.038456	0.015522		478	0	0	0	0	0	0.00030063	5.02e-05
478.5	0.648		478.5	0.01232	0.0042839	0.0013555	0.023199	0.01309	0.038195	0.015407		478.5	0	0	0	0	0	0.00033717	5.62e-05
479	0.646		479	0.012379	0.0043083	0.0013326	0.023151	0.013074	0.038112	0.015407		479	0	0	0	0	0	0.00037583	6.27e-05
479.5	0.649		479.5	0.012617	0.0044506	0.0014542	0.023438	0.013299	0.038464	0.015617		479.5	0	0	0	0	0	0.00038426	6.4e-05
480	0.655		480	0.012793	0.004512	0.0014801	0.023636	0.013517	0.038898	0.015798		480	0	0	0	0	0	0.00039695	6.62e-05
480.5	0.661		480.5	0.013015	0.0047721	0.0016336	0.023885	0.013863	0.039464	0.016117		480.5	0	0	0	0	0	0.00056277	9.38e-05
481	0.667		481	0.013192	0.0049673	0.0018127	0.024163	0.014092	0.039965	0.01638		481	0	0	0	0	0	0.00067654	0.00011283
481.5	0.671		481.5	0.013208	0.0049668	0.0017559	0.024217	0.01406	0.040175	0.016405		481.5	0	0	0	0	0	0.00060551	0.000101
482	0.674		482	0.01335	0.0050086	0.0017938	0.024474	0.014079	0.040252	0.016517		482	0	0	0	0	0	0.00059226	9.87e-05
482.5	0.674		482.5	0.013771	0.0053257	0.002113	0.025053	0.014484	0.040555	0.016907		482.5	0	0	0	0	0	0.0009895	0.000165
483	0.672		483	0.013859	0.0053679	0.0021647	0.025263	0.01464	0.040567	0.016988		483	0	0	0	0	0	0.0011078	0.000185
483.5	0.667		483.5	0.01401	0.0054507	0.0023326	0.025314	0.014781	0.040528	0.017063		483.5	0	0	0	0	0	0.0012695	0.00021167
484	0.659		484	0.013813	0.005305	0.0022357	0.024956	0.014559	0.04021	0.016858		484	0	0	0	0	0	0.0012436	0.00020667
484.5	0.648		484.5	0.013492	0.0051163	0.0020388	0.024356	0.014213	0.039629	0.016477		484.5	0	0	0	0	0	0.0011021	0.00018333
485	0.637		485	0.013256	0.0051054	0.0020137	0.023987	0.014079	0.039156	0.016287		485	0	0	0	0	0	0.0010962	0.00018333
485.5	0.626		485.5	0.012906	0.005075	0.0019492	0.023623	0.013894	0.0386	0.016005		485.5	0	0	0	0	0	0.0009971	0.00016617
486	0.615		486	0.012751	0.0050484	0.0019429	0.023415	0.013703	0.038231	0.015848		486	0	0	0	0	0	0.00090702	0.00015117
486.5	0.607		486.5	0.012722	0.005023	0.0019342	0.023287	0.013556	0.037916	0.015742		486.5	0	0	0	0	0	0.00089111	0.0001485
487	0.6		487	0.0128	0.005024	0.0019575	0.023238	0.013452	0.037744	0.015697		487	0	0	0	0	0	0.0009139	0.00015233
487.5	0.594		487.5	0.012952	0.0050757	0.002106	0.023307	0.013627	0.037718	0.015798		487.5	0	0	0	0	0	0.0010414	0.00017333
488	0.589		488	0.013074	0.005188	0.0023387	0.023351	0.013874	0.037762	0.015955		488	0	0	0	0	0	0.0011995	0.0002
488.5	0.585		488.5	0.01319	0.0053441	0.0025618	0.023423	0.014184	0.037887	0.0161		488.5	0	0	0	0	0	0.0013538	0.000225
489	0.581		489	0.013169	0.0053413	0.0025719	0.023328	0.014289	0.037919	0.016102		489	0	0	0	0	0	0.001315	0.00022
489.5	0.58		489.5	0.013177	0.0053609	0.0025283	0.023392	0.014336	0.038073	0.016148		489.5	0	0	0	0	0	0.0012566	0.00021
490	0.58		490	0.013242	0.0053505	0.0024795	0.023556	0.014347	0.038447	0.016222		490	0	0	0	0	0	0.0011733	0.000195
490.5	0.584		490.5	0.013457	0.0053829	0.0024001	0.023855	0.014469	0.03897	0.016447		490.5	0	0	0	0	0	0.0011083	0.000185
491	0.592		491	0.01372	0.005491	0.0023289	0.024233	0.014749	0.0397	0.016687		491	0	0	0	0	0	0.00099412	0.00016567
491.5	0.6		491.5	0.013882	0.0054895	0.0021245	0.024528	0.014986	0.040373	0.016902		491.5	0	0	0	0	0	0.00075791	0.00012633
492	0.608		492	0.014229	0.0056662	0.002156	0.025062	0.01542	0.041214	0.017288		492	0	0	0	0	0	0.000727	0.00012117
492.5	0.613		492.5	0.014784	0.0059951	0.0023879	0.025716	0.016063	0.042173	0.017865		492.5	0	0	0	0	0	0.00089906	0.00014983
493	0.612		493	0.01527	0.0062775	0.0025789	0.026119	0.016456	0.042767	0.01826		493	0	0	0	0	0	0.00099997	0.00016667
493.5	0.607		493.5	0.015541	0.006463	0.0026537	0.026258	0.01667	0.043041	0.018435		493.5	0	0	0	0	0	0.0010233	0.00017
494	0.6		494	0.015524	0.0064824	0.0026325	0.026194	0.016625	0.043	0.018402		494	0	0	0	0	0	0.00086809	0.00014467
494.5	0.591		494.5	0.015398	0.0063914	0.0025432	0.026102	0.016549	0.042854	0.018305		494.5	0	0	0	0	0	0.00073099	0.00012183
495	0.583		495	0.01561	0.0065203	0.0026259	0.026266	0.016836	0.042987	0.018475		495	0	0	0	0	0	0.00085644	0.00014267
495.5	0.576		495.5	0.015966	0.0067697	0.0027798	0.02654	0.017265	0.043358	0.018792		495.5	0	0	0	0	0	0.00114	0.00019
496	0.569		496	0.016326	0.0070601	0.0029243	0.026762	0.017635	0.043788	0.01908		496	0	0	0	0	0	0.001402	0.00023333
496.5	0.564		496.5	0.016499	0.0072449	0.0030333	0.027024	0.017912	0.044232	0.019312		496.5	0	0	0	0	0	0.0014823	0.00024667
497	0.56		497	0.016716	0.0074869	0.0032689	0.027424	0.018327	0.044777	0.01966		497	0	9.9919e-05	0	0	0	0.0016129	0.00028498
497.5	0.556		497.5	0.017028	0.0077285	0.0035556	0.027842	0.018758	0.045382	0.020048		497.5	0	0.00025445	0	0	0	0.0017339	0.00033067
498	0.554		498	0.017605	0.0081482	0.0039118	0.028475	0.019392	0.046272	0.020643		498	0	0.00053687	0	4.4515e-07	0	0.0019696	0.00041791
498.5	0.551		498.5	0.018027	0.0084141	0.0040254	0.028796	0.019823	0.046885	0.02099		498.5	0	0.00052867	0	1.8143e-06	0	0.0019507	0.00041347
499	0.548		499	0.018147	0.00841	0.0038189	0.028999	0.020047	0.0473	0.021105		499	0	0.00017315	0	0	0	0.0016518	0.00030383
499.5	0.547		499.5	0.018448	0.0086268	0.003803	0.02936	0.020527	0.047893	0.021438		499.5	0	1.8902e-05	0	0	0	0.0016277	0.00027482
500	0.546		500	0.018881	0.0088384	0.0038572	0.029815	0.021042	0.048733	0.02185		500	0	2.1714e-05	0	0	0	0.0017371	0.00029362
500.5	0.546		500.5	0.01944	0.0091048	0.0039756	0.030386	0.021595	0.04975	0.02238		500.5	0	5.294e-05	0	0	0	0.0018379	0.00031548
501	0.545		501	0.020096	0.0094165	0.0041828	0.031107	0.022306	0.050921	0.023		501	0	0.00015872	0	0	0	0.0019403	0.00034983
501.5	0.544		501.5	0.020528	0.0095921	0.0042666	0.031684	0.022898	0.051887	0.023477		501.5	0	0	0	0	0	0.0018012	0.0003
502	0.545		502	0.021175	0.010061	0.0045451	0.032478	0.023742	0.053107	0.024192		502	0	6.1217e-06	0	0	0	0.0018378	0.00030769
502.5	0.545		502.5	0.021921	0.010538	0.0047566	0.033249	0.024627	0.054422	0.024893		502.5	0	8.8178e-06	0	0	0	0.001917	0.00032147
503	0.546		503	0.022721	0.010994	0.0049179	0.034154	0.025432	0.055812	0.02567		503	0	2.7882e-05	0	0	0	0.0019943	0.00033632
503.5	0.546		503.5	0.023669	0.011502	0.0051961	0.035229	0.026405	0.057336	0.02655		503.5	0	0.00016535	0	8.2535e-06	0	0.0021685	0.00039054
504	0.547		504	0.024672	0.012101	0.0056009	0.036382	0.027482	0.058916	0.027533		504	0	0.00037001	0	0.00010233	0	0.002353	0.00047033
504.5	0.547		504.5	0.02563	0.012758	0.0060057	0.037454	0.028561	0.060465	0.028502		504.5	0	0.00059098	0	0.00023153	0	0.0025223	0.00055717
505	0.547		505	0.026582	0.013476	0.0063901	0.038393	0.029763	0.062123	0.029465		505	2.9625e-05	0.0007545	0	0.00029014	0	0.0027437	0.00063577
505.5	0.546		505.5	0.027417	0.014105	0.0066584	0.039249	0.030795	0.063731	0.03031		505.5	8.3024e-05	0.00081084	0	0.00022804	0	0.0028374	0.00066033
506	0.546		506	0.028442	0.014905	0.007139	0.040377	0.032007	0.065462	0.03139		506	0.00024666	0.0010809	0	0.00040515	0	0.0031282	0.00081033
506.5	0.546		506.5	0.029511	0.015704	0.0075985	0.041536	0.033243	0.067218	0.03245		506.5	0.00033531	0.0013287	0	0.00059024	0	0.0033531	0.00093417
507	0.546		507	0.030709	0.016576	0.0081252	0.042861	0.034526	0.069056	0.033655		507	0.00049708	0.0016453	0	0.00091396	0	0.0036846	0.0011235
507.5	0.545		507.5	0.031864	0.017347	0.0085274	0.044055	0.035776	0.070864	0.034755		507.5	0.00055759	0.0018121	0	0.0010795	0	0.0039656	0.0012363
508	0.545		508	0.032897	0.018083	0.0089553	0.045349	0.037146	0.072802	0.03586		508	0.00066934	0.001911	0	0.0011764	0	0.004163	0.0013198
508.5	0.545		508.5	0.034022	0.018876	0.0094835	0.046735	0.038566	0.074794	0.03708		508.5	0.00083319	0.0020054	0	0.0012749	0	0.0043878	0.0014172
509	0.545		509	0.035094	0.01955	0.0098568	0.047953	0.039933	0.076712	0.038193		509	0.00081148	0.0019469	0	0.0012465	0	0.0043669	0.0013968
509.5	0.545		509.5	0.036335	0.020366	0.010266	0.049285	0.041471	0.078814	0.039433		509.5	0.00084188	0.0020486	0	0.0013503	0	0.0044848	0.0014537
510	0.545		510	0.037838	0.02134	0.010717	0.05078	0.043178	0.080981	0.0408		510	0.00090322	0.0023059	0	0.0015528	0	0.0046835	0.0015738
510.5	0.546		510.5	0.039448	0.022474	0.011348	0.052516	0.045069	0.083311	0.04235		510.5	0.0010879	0.0027387	0	0.0018845	0	0.0050272	0.00179
511	0.546		511	0.041002	0.023599	0.012078	0.054197	0.046941	0.085541	0.043883		511	0.0012576	0.0030511	0	0.00214	2.6312e-05	0.0053342	0.0019677
511.5	0.545		511.5	0.042289	0.024541	0.012702	0.055536	0.048623	0.087545	0.045183		511.5	0.001251	0.0031901	0	0.0021773	9.1319e-06	0.0054491	0.0020132
512	0.545		512	0.043575	0.025487	0.013281	0.056768	0.050287	0.089568	0.046517		512	0.0011981	0.0032482	0	0.0021287	0	0.0055278	0.0020183
512.5	0.545		512.5	0.045061	0.026564	0.013895	0.0583	0.052053	0.091898	0.047983		512.5	0.0012356	0.003353	0	0.0021533	0	0.005667	0.0020683
513	0.546		513	0.046805	0.027921	0.014737	0.060193	0.054125	0.094593	0.049717		513	0.0014288	0.0036733	0	0.0024518	0	0.0060727	0.00227
513.5	0.546		513.5	0.048501	0.029211	0.015542	0.062135	0.056241	0.097269	0.051467		513.5	0.0016378	0.003924	0	0.0027748	0	0.0064335	0.00246
514	0.546		514	0.049981	0.030454	0.016166	0.063895	0.058366	0.099697	0.053117		514	0.0017527	0.0041151	0	0.0029563	0	0.0066894	0.0025867
514.5	0.545		514.5	0.051477	0.031614	0.016747	0.065514	0.060303	0.10199	0.0546		514.5	0.0017902	0.0042391	0	0.0030291	0	0.0068569	0.0026533
515	0.545		515	0.053227	0.033021	0.017532	0.067342	0.062362	0.10446	0.056233		515	0.0019953	0.0045282	2.9942e-06	0.0033522	1.0064e-05	0.0072104	0.0028505
515.5	0.544		515.5	0.055413	0.034791	0.018815	0.069535	0.064816	0.10737	0.058383		515.5	0.0025614	0.0052005	0.00022801	0.0040311	0.00031955	0.0080044	0.0033897
516	0.544		516	0.057623	0.036561	0.020155	0.07176	0.067315	0.11028	0.060583		516	0.003108	0.0058475	0.000637	0.0046836	0.00081377	0.0088686	0.0039935
516.5	0.543		516.5	0.059649	0.038257	0.021314	0.073816	0.06971	0.11295	0.062617		516.5	0.0035049	0.0064472	0.00099208	0.0051332	0.001166	0.0095975	0.0044737
517	0.544		517	0.061473	0.039827	0.022311	0.075798	0.072006	0.11554	0.064567		517	0.0037637	0.0068958	0.001232	0.0054115	0.0013439	0.010144	0.00479
517.5	0.543		517.5	0.063067	0.041136	0.023082	0.077525	0.074045	0.11797	0.066133		517.5	0.0038458	0.0072147	0.0012553	0.0056701	0.0013879	0.010444	0.0049633
518	0.543		518	0.064738	0.042562	0.023939	0.079289	0.076295	0.12042	0.0678		518	0.0040059	0.0076258	0.0012275	0.0060041	0.0014436	0.010804	0.005185
518.5	0.542		518.5	0.06656	0.044005	0.024855	0.081068	0.078498	0.12292	0.069683		518.5	0.0041161	0.0080596	0.0011305	0.0062888	0.0014763	0.01116	0.00538
519	0.541		519	0.068559	0.045603	0.025896	0.082893	0.080803	0.12532	0.071467		519	0.0042871	0.0086014	0.0011832	0.0066451	0.0015712	0.011649	0.0056483
519.5	0.541		519.5	0.070682	0.047377	0.027119	0.085051	0.083312	0.12786	0.0736		519.5	0.0046652	0.0092073	0.0014561	0.0071285	0.0018635	0.012326	0.006105
520	0.541		520	0.072724	0.049002	0.028276	0.087096	0.085778	0.13043	0.075483		520	0.0050865	0.0097249	0.0017177	0.0076406	0.0021398	0.012984	0.0065517
520.5	0.541		520.5	0.074631	0.050572	0.029294	0.089074	0.088356	0.1329	0.0775		520.5	0.0054762	0.010201	0.0019613	0.0081772	0.0023786	0.013622	0.0069667
521	0.541		521	0.076683	0.052275	0.03042	0.090922	0.090832	0.1354	0.07935		521	0.0058873	0.010758	0.0022807	0.0087654	0.0026446	0.014244	0.00743
521.5	0.54		521.5	0.078871	0.054195	0.031754	0.092985	0.093386	0.13798	0.08155		521.5	0.0064466	0.011493	0.0027534	0.0094639	0.0030872	0.015028	0.0080417
522	0.539		522	0.080699	0.055971	0.032968	0.094859	0.095602	0.14024	0.083367		522	0.0068453	0.012036	0.002999	0.0099869	0.0033978	0.015726	0.00849
522.5	0.538		522.5	0.082429	0.057649	0.034092	0.09676	0.097891	0.14256	0.0853		522.5	0.0072505	0.012619	0.0031518	0.010456	0.0036836	0.016423	0.00893
523	0.538		523	0.084038	0.059175	0.035087	0.098562	0.1001	0.1448	0.086983		523	0.0074085	0.013077	0.0031354	0.010788	0.0037416	0.016963	0.0091983
523.5	0.537		523.5	0.085876	0.0608	0.036196	0.10036	0.10236	0.14702	0.08865		523.5	0.007697	0.013695	0.0033574	0.011291	0.0039272	0.017547	0.0095817
524	0.537		524	0.087914	0.062442	0.037473	0.10225	0.10463	0.14929	0.090633		524	0.0081452	0.014425	0.0038264	0.011957	0.0042429	0.01823	0.010137
524.5	0.536		524.5	0.08965	0.063911	0.038553	0.10399	0.10668	0.15125	0.092367		524.5	0.0085789	0.014971	0.0041638	0.01251	0.0045047	0.018832	0.01059
525	0.535		525	0.091289	0.065267	0.039588	0.10569	0.10886	0.15335	0.094033		525	0.0090926	0.015623	0.0045043	0.013078	0.004851	0.019451	0.011107
525.5	0.535		525.5	0.092826	0.066614	0.040609	0.10747	0.11093	0.15549	0.0955		525.5	0.0095065	0.016159	0.0045941	0.013542	0.005063	0.019993	0.011477
526	0.534		526	0.094389	0.06808	0.041694	0.10909	0.11305	0.15754	0.097367		526	0.0099324	0.016716	0.0048099	0.014061	0.0053607	0.020605	0.011917
526.5	0.534		526.5	0.096033	0.069576	0.042768	0.11062	0.11498	0.15955	0.099067		526.5	0.010309	0.017225	0.0050836	0.014506	0.0055956	0.021266	0.01233
527	0.534		527	0.09755	0.071022	0.043724	0.11195	0.11679	0.16136	0.10038		527	0.010521	0.017556	0.0052805	0.014818	0.0056989	0.021773	0.012613
527.5	0.534		527.5	0.099216	0.072502	0.044681	0.11323	0.11874	0.16315	0.1019		527.5	0.010772	0.01805	0.0054942	0.015143	0.0058982	0.022285	0.012948
528	0.534		528	0.10069	0.073931	0.045542	0.11457	0.12058	0.16476	0.10357		528	0.011016	0.018509	0.0056057	0.015475	0.0060872	0.022769	0.01325
528.5	0.534		528.5	0.10228	0.075463	0.046526	0.1161	0.12249	0.16648	0.10467		528.5	0.011406	0.019153	0.0058798	0.016064	0.0064836	0.023453	0.01376
529	0.533		529	0.10367	0.076894	0.047498	0.11764	0.12426	0.16826	0.1064		529	0.011799	0.019792	0.0062148	0.016692	0.0068664	0.024157	0.014263
529.5	0.533		529.5	0.10511	0.078264	0.048659	0.11931	0.1262	0.17018	0.10783		529.5	0.012347	0.020564	0.0066692	0.01747	0.0073385	0.024928	0.014885
530	0.533		530	0.10652	0.079543	0.049672	0.12068	0.12817	0.17189	0.10953		530	0.012793	0.021156	0.0070074	0.018133	0.007683	0.025472	0.015382
530.5	0.533		530.5	0.10776	0.080665	0.050535	0.12188	0.12985	0.17327	0.1107		530.5	0.013065	0.021559	0.0071077	0.018509	0.0078761	0.025885	0.015682
531	0.533		531	0.10886	0.081663	0.051072	0.12284	0.13134	0.1744	0.11163		531	0.013163	0.021803	0.0070463	0.018725	0.0078899	0.026093	0.01579
531.5	0.533		531.5	0.10995	0.08271	0.051706	0.12389	0.13265	0.17576	0.1129		531.5	0.013313	0.022135	0.0070999	0.01897	0.0079258	0.026423	0.015972
532	0.533		532	0.11107	0.083861	0.052496	0.12515	0.13404	0.17731	0.1139		532	0.013703	0.022668	0.0073726	0.019385	0.0081394	0.026867	0.016368
532.5	0.533		532.5	0.11229	0.085022	0.053415	0.12626	0.13547	0.17891	0.11507		532.5	0.014121	0.023223	0.0077512	0.019838	0.0083535	0.027443	0.016767
533	0.533		533	0.11345	0.086102	0.054289	0.12736	0.13691	0.18032	0.11623		533	0.014358	0.02363	0.0080157	0.02018	0.0085343	0.027849	0.017092
533.5	0.533		533.5	0.1145	0.087159	0.055087	0.12844	0.13853	0.1815	0.11772		533.5	0.014587	0.024046	0.0082337	0.020506	0.0087417	0.028217	0.017378
534	0.533		534	0.11553	0.088229	0.05579	0.1294	0.14014	0.18265	0.11867		534	0.014854	0.024467	0.008394	0.020872	0.0090255	0.028571	0.01772
534.5	0.534		534.5	0.11668	0.089389	0.056586	0.13042	0.14155	0.18418	0.11983		534.5	0.015243	0.025013	0.0085652	0.02128	0.0093591	0.028975	0.018072
535	0.534		535	0.11801	0.09055	0.057426	0.13141	0.1429	0.18584	0.121		535	0.015702	0.02561	0.0089024	0.021808	0.0097923	0.029595	0.018565
535.5	0.535		535.5	0.11942	0.091606	0.058339	0.1326	0.1443	0.18756	0.12232		535.5	0.016058	0.02613	0.0092465	0.022349	0.010154	0.030142	0.019008
536	0.536		536	0.12086	0.092702	0.059304	0.13398	0.14599	0.18923	0.12367		536	0.016497	0.026698	0.0096784	0.022977	0.010592	0.030733	0.01953
536.5	0.537		536.5	0.12213	0.09364	0.060005	0.13512	0.1476	0.19046	0.12477		536.5	0.016806	0.027143	0.0099021	0.023312	0.010796	0.031095	0.019833
537	0.538		537	0.12331	0.09464	0.060613	0.13614	0.14901	0.19165	0.12587		537	0.017126	0.027577	0.010154	0.023608	0.010914	0.03143	0.020133
537.5	0.537		537.5	0.12409	0.095384	0.061023	0.13701	0.15007	0.19252	0.12673		537.5	0.017294	0.02787	0.010279	0.023729	0.010917	0.03168	0.0203
538	0.537		538	0.12486	0.096054	0.061583	0.13781	0.15103	0.19326	0.12745		538	0.01741	0.028061	0.010423	0.024	0.010972	0.031969	0.020483
538.5	0.537		538.5	0.12581	0.0967	0.062223	0.13859	0.15212	0.19412	0.12832		538.5	0.017454	0.028188	0.010396	0.024205	0.011024	0.032183	0.020583
539	0.538		539	0.12699	0.097581	0.062985	0.13958	0.15349	0.1952	0.12927		539	0.017569	0.028405	0.01042	0.024436	0.011104	0.032396	0.020717
539.5	0.539		539.5	0.12832	0.0988	0.063983	0.14098	0.15524	0.19675	0.13063		539.5	0.017908	0.028903	0.010689	0.024894	0.011353	0.032849	0.0211
540	0.541		540	0.12954	0.10009	0.065039	0.14242	0.15711	0.19864	0.13217		540	0.018261	0.029442	0.010949	0.025365	0.011659	0.033392	0.021517
540.5	0.542		540.5	0.1309	0.10143	0.066195	0.14397	0.15891	0.20074	0.1337		540.5	0.018701	0.030058	0.011323	0.025988	0.012102	0.034082	0.02205
541	0.544		541	0.13256	0.10295	0.067503	0.14579	0.16086	0.20302	0.13558		541	0.019252	0.030778	0.011808	0.026688	0.012661	0.0349	0.0227
541.5	0.547		541.5	0.13435	0.10451	0.068714	0.14776	0.16282	0.20506	0.13728		541.5	0.01984	0.031507	0.012266	0.027364	0.013112	0.035553	0.023283
542	0.548		542	0.13602	0.10586	0.069716	0.14951	0.16449	0.20658	0.13878		542	0.020299	0.032143	0.012575	0.027882	0.013362	0.03594	0.0237
542.5	0.549		542.5	0.1376	0.10686	0.07041	0.15079	0.16598	0.20791	0.14007		542.5	0.020537	0.032486	0.012636	0.0282	0.01346	0.036166	0.023917
543	0.549		543	0.13884	0.10747	0.070865	0.15181	0.1671	0.20923	0.14082		543	0.020622	0.032669	0.012565	0.028252	0.013338	0.036171	0.02395
543.5	0.549		543.5	0.13988	0.10832	0.071527	0.15296	0.16862	0.21056	0.14208		543.5	0.020813	0.032994	0.012672	0.028422	0.013366	0.036463	0.024133
544	0.55		544	0.1408	0.1092	0.072307	0.15441	0.17024	0.21193	0.14305		544	0.020906	0.033377	0.012755	0.028623	0.013391	0.036701	0.0243
544.5	0.552		544.5	0.1422	0.1106	0.073451	0.1562	0.17211	0.21347	0.14458		544.5	0.021194	0.033973	0.013074	0.029177	0.013714	0.037201	0.024733
545	0.554		545	0.14382	0.11187	0.074676	0.15791	0.17398	0.21509	0.14628		545	0.021472	0.0345	0.013395	0.029748	0.014083	0.037782	0.025167
545.5	0.555		545.5	0.14539	0.11294	0.075661	0.1592	0.17557	0.21674	0.14762		545.5	0.021806	0.034931	0.013699	0.03023	0.014379	0.038353	0.025567
546	0.554		546	0.14663	0.11377	0.076484	0.16012	0.17695	0.21807	0.14875		546	0.022199	0.035315	0.013972	0.030614	0.014588	0.038865	0.025933
546.5	0.554		546.5	0.14753	0.1144	0.077047	0.16104	0.17806	0.21914	0.1495		546.5	0.022498	0.035682	0.014195	0.030946	0.014707	0.039149	0.026183
547	0.554		547	0.14865	0.11533	0.077848	0.16237	0.17952	0.22039	0.15063		547	0.022918	0.036214	0.014538	0.031441	0.01508	0.0396	0.026617
547.5	0.554		547.5	0.14962	0.11623	0.078643	0.16383	0.18088	0.22134	0.15177		547.5	0.02323	0.036628	0.014801	0.031755	0.015381	0.040004	0.026967
548	0.555		548	0.15069	0.11735	0.079568	0.16522	0.18235	0.22247	0.15277		548	0.023498	0.037075	0.015084	0.032114	0.015736	0.040428	0.027317
548.5	0.555		548.5	0.15173	0.11828	0.080317	0.16616	0.18329	0.22345	0.15372		548.5	0.023618	0.03732	0.015238	0.032407	0.015919	0.04065	0.027517
549	0.556		549	0.15275	0.11929	0.080885	0.16686	0.18426	0.22449	0.15465		549	0.023586	0.037457	0.015269	0.032626	0.015989	0.040805	0.027633
549.5	0.556		549.5	0.15347	0.12008	0.081232	0.16754	0.18522	0.22555	0.15553		549.5	0.023531	0.037536	0.01509	0.032752	0.0159	0.040874	0.027617
550	0.557		550	0.15424	0.12085	0.081764	0.16877	0.18641	0.22674	0.15647		550	0.023714	0.037723	0.015055	0.03291	0.0159	0.041043	0.027717
550.5	0.558		550.5	0.15525	0.12163	0.082577	0.17032	0.18786	0.22827	0.1576		550.5	0.024196	0.038174	0.015286	0.033244	0.016125	0.041414	0.028067
551	0.559		551	0.15669	0.12249	0.08362	0.17196	0.18947	0.22988	0.15893		551	0.024836	0.03878	0.015792	0.033755	0.016584	0.041925	0.028617
551.5	0.56		551.5	0.15828	0.12349	0.084472	0.17332	0.19097	0.23126	0.16008		551.5	0.025286	0.039284	0.016192	0.034216	0.016985	0.042361	0.029067
552	0.562		552	0.15986	0.12468	0.085396	0.17476	0.19246	0.23261	0.16173		552	0.025671	0.03978	0.01652	0.034739	0.017334	0.042788	0.029467
552.5	0.562		552.5	0.16093	0.12556	0.08613	0.17576	0.19336	0.23345	0.16252		552.5	0.025741	0.039969	0.016583	0.035023	0.017408	0.042919	0.0296
553	0.563		553	0.16171	0.12618	0.086969	0.17665	0.19431	0.23427	0.16333		553	0.025794	0.040232	0.016634	0.03523	0.017471	0.043135	0.029733
553.5	0.562		553.5	0.16193	0.1265	0.087515	0.17719	0.19485	0.23464	0.16392		553.5	0.025721	0.040442	0.016715	0.035282	0.01743	0.043215	0.029783
554	0.562		554	0.16221	0.12703	0.088008	0.17781	0.19568	0.23516	0.16433		554	0.025866	0.040738	0.016927	0.035401	0.01751	0.043319	0.02995
554.5	0.562		554.5	0.16277	0.12771	0.088535	0.17871	0.19658	0.23594	0.16525		554.5	0.026205	0.04101	0.01718	0.035644	0.01776	0.043508	0.030217
555	0.562		555	0.1635	0.12829	0.08898	0.17953	0.19745	0.23658	0.16583		555	0.026487	0.041198	0.01726	0.035821	0.017964	0.0437	0.030417
555.5	0.563		555.5	0.16427	0.12862	0.089333	0.18025	0.19825	0.23753	0.16638		555.5	0.026597	0.041362	0.017198	0.035996	0.018064	0.043874	0.030533
556	0.564		556	0.16526	0.1291	0.089782	0.18101	0.19919	0.23876	0.16713		556	0.026742	0.041683	0.017372	0.036344	0.018253	0.044202	0.030767
556.5	0.564		556.5	0.16602	0.12932	0.090115	0.18143	0.19982	0.23968	0.16768		556.5	0.02687	0.041944	0.017617	0.036638	0.018378	0.044328	0.03095
557	0.565		557	0.16678	0.12967	0.090578	0.18205	0.20052	0.24013	0.16843		557	0.027087	0.04218	0.017866	0.036868	0.01853	0.044569	0.0312
557.5	0.564		557.5	0.16692	0.12986	0.090936	0.18243	0.20093	0.24004	0.16848		557.5	0.027172	0.042372	0.017922	0.03706	0.018585	0.044663	0.031317
558	0.564		558	0.16686	0.13007	0.09114	0.18271	0.20126	0.24027	0.16868		558	0.027155	0.042457	0.017889	0.037133	0.018572	0.04464	0.031317
558.5	0.565		558.5	0.16686	0.13035	0.091267	0.18286	0.20161	0.24073	0.16905		558.5	0.027204	0.042553	0.017966	0.037217	0.018682	0.044595	0.031383
559	0.564		559	0.16703	0.1303	0.091214	0.18289	0.20158	0.24104	0.16903		559	0.027151	0.042559	0.017994	0.037102	0.018718	0.044465	0.03135
559.5	0.565		559.5	0.16746	0.13018	0.091158	0.1832	0.20162	0.24106	0.16903		559.5	0.027044	0.042397	0.01787	0.036877	0.018598	0.044359	0.0312
560	0.565		560	0.16784	0.13024	0.091281	0.18376	0.20165	0.24102	0.16938		560	0.026934	0.042284	0.017733	0.03681	0.018516	0.04435	0.0311
560.5	0.565		560.5	0.16818	0.13025	0.091386	0.18405	0.20176	0.24098	0.1694		560.5	0.026907	0.042168	0.017643	0.036762	0.018403	0.044327	0.031033
561	0.565		561	0.16798	0.13024	0.091338	0.18397	0.20173	0.2406	0.16938		561	0.026839	0.042025	0.017549	0.036636	0.018304	0.044221	0.0309
561.5	0.564		561.5	0.16748	0.12985	0.091067	0.18341	0.20161	0.24005	0.16885		561.5	0.026598	0.041757	0.017276	0.036273	0.018042	0.043868	0.03065
562	0.563		562	0.16664	0.12916	0.090718	0.18294	0.20128	0.23936	0.16828		562	0.026241	0.041334	0.016879	0.035781	0.017618	0.043261	0.030183
562.5	0.563		562.5	0.16591	0.12855	0.090507	0.1826	0.201	0.23887	0.16808		562.5	0.025969	0.040948	0.016605	0.035402	0.017354	0.042625	0.029817
563	0.562		563	0.16567	0.12794	0.090259	0.18244	0.20063	0.23864	0.16772		563	0.025814	0.040597	0.016505	0.035233	0.01717	0.042159	0.029583
563.5	0.562		563.5	0.1654	0.12754	0.089832	0.18194	0.20011	0.23817	0.16713		563.5	0.02562	0.040295	0.016427	0.035059	0.017	0.041809	0.029367
564	0.562		564	0.16539	0.12714	0.089389	0.18151	0.19964	0.23764	0.1669		564	0.025438	0.040109	0.016363	0.034867	0.016864	0.041509	0.0292
564.5	0.561		564.5	0.16476	0.12668	0.089012	0.1811	0.1991	0.23687	0.16633		564.5	0.025198	0.039962	0.016211	0.03462	0.016712	0.04123	0.028983
565	0.561		565	0.16441	0.12626	0.08876	0.18096	0.19879	0.23639	0.1658		565	0.025072	0.039793	0.016071	0.034421	0.01671	0.041011	0.02885
565.5	0.561		565.5	0.16402	0.12576	0.088463	0.18081	0.19841	0.23613	0.16558		565.5	0.024931	0.039548	0.015901	0.034235	0.016621	0.040752	0.02865
566	0.56		566	0.16361	0.12503	0.087899	0.18018	0.1978	0.23577	0.16515		566	0.024564	0.039106	0.015481	0.033789	0.016289	0.040273	0.028267
566.5	0.56		566.5	0.16332	0.12423	0.087467	0.17936	0.19733	0.2353	0.16425		566.5	0.024262	0.03876	0.015177	0.033351	0.016014	0.039653	0.0279
567	0.56		567	0.1629	0.12328	0.087024	0.17868	0.19679	0.23474	0.164		567	0.023958	0.038432	0.014969	0.032983	0.015767	0.039176	0.027567
567.5	0.561		567.5	0.16255	0.12258	0.086522	0.17828	0.19634	0.23406	0.16342		567.5	0.023681	0.038026	0.01475	0.032615	0.015574	0.038716	0.027233
568	0.562		568	0.16212	0.12213	0.086108	0.17819	0.19593	0.23376	0.16302		568	0.023518	0.037709	0.014657	0.032454	0.015468	0.038413	0.02705
568.5	0.562		568.5	0.16111	0.12147	0.085203	0.17762	0.19498	0.2328	0.1622		568.5	0.022996	0.03702	0.014172	0.031913	0.015064	0.037765	0.0265
569	0.561		569	0.15999	0.1206	0.08432	0.17682	0.19382	0.23165	0.16138		569	0.02245	0.036252	0.013706	0.031281	0.014561	0.037104	0.025917
569.5	0.56		569.5	0.15911	0.11964	0.083459	0.17613	0.19269	0.23049	0.16025		569.5	0.022035	0.035648	0.013409	0.030681	0.014139	0.036574	0.0254
570	0.56		570	0.15866	0.11885	0.082959	0.1757	0.19201	0.22974	0.15983		570	0.021739	0.035292	0.013207	0.030185	0.013878	0.036119	0.025067
570.5	0.56		570.5	0.15837	0.11818	0.082634	0.17529	0.19162	0.22913	0.1591		570.5	0.02157	0.035104	0.013122	0.029937	0.013787	0.035682	0.024867
571	0.56		571	0.15782	0.11731	0.082019	0.17448	0.1908	0.22822	0.15833		571	0.021153	0.034614	0.012755	0.029478	0.013492	0.035046	0.024433
571.5	0.559		571.5	0.15692	0.11623	0.081389	0.17359	0.18976	0.22729	0.15757		571.5	0.020813	0.034069	0.012439	0.029059	0.013113	0.034458	0.024
572	0.559		572	0.15623	0.11536	0.080862	0.17303	0.18891	0.22664	0.15682		572	0.020689	0.033658	0.012291	0.028707	0.012818	0.034089	0.023717
572.5	0.559		572.5	0.15578	0.11476	0.080703	0.1728	0.18832	0.22641	0.15645		572.5	0.020814	0.033491	0.01242	0.028613	0.01278	0.033962	0.023683
573	0.56		573	0.15527	0.11429	0.080405	0.17228	0.1877	0.22567	0.1559		573	0.020634	0.033248	0.012419	0.028388	0.012643	0.033668	0.023483
573.5	0.56		573.5	0.1548	0.11377	0.080015	0.17182	0.187	0.22502	0.1555		573.5	0.02032	0.032911	0.012318	0.02813	0.012527	0.033303	0.023233
574	0.56		574	0.15414	0.113	0.079358	0.17143	0.18629	0.22428	0.15457		574	0.019869	0.032502	0.012025	0.027723	0.012321	0.032856	0.022883
574.5	0.559		574.5	0.1535	0.11218	0.078636	0.17115	0.18546	0.22356	0.1541		574.5	0.019595	0.032128	0.011746	0.027405	0.012167	0.032535	0.022583
575	0.559		575	0.15282	0.11146	0.077934	0.17056	0.18468	0.22258	0.15348		575	0.019362	0.031732	0.011434	0.027052	0.011952	0.032196	0.0223
575.5	0.559		575.5	0.15226	0.11091	0.077391	0.16986	0.184	0.22168	0.15273		575.5	0.01903	0.031294	0.011142	0.026697	0.011666	0.031806	0.021933
576	0.559		576	0.15183	0.11027	0.076948	0.16922	0.18352	0.22103	0.15215		576	0.018633	0.030808	0.010885	0.026274	0.011381	0.031366	0.021567
576.5	0.559		576.5	0.15135	0.10958	0.076506	0.16874	0.18306	0.22056	0.15175		576.5	0.018355	0.030393	0.010742	0.025853	0.011176	0.031023	0.021267
577	0.56		577	0.15089	0.10887	0.075898	0.16836	0.18256	0.22022	0.15115		577	0.018224	0.030099	0.010616	0.025494	0.011014	0.030709	0.021017
577.5	0.56		577.5	0.15021	0.10813	0.075304	0.16785	0.18187	0.21935	0.15038		577.5	0.018028	0.029828	0.010373	0.025142	0.0108	0.030263	0.020733
578	0.56		578	0.14966	0.10735	0.074554	0.16705	0.18091	0.21847	0.1496		578	0.017624	0.029363	0.0098311	0.02466	0.010378	0.029618	0.020255
578.5	0.559		578.5	0.14896	0.10658	0.073959	0.16633	0.17978	0.21755	0.149		578.5	0.017123	0.028873	0.0093687	0.024327	0.0099266	0.028983	0.019767
579	0.558		579	0.14823	0.10598	0.073497	0.16562	0.17885	0.21695	0.14825		579	0.01672	0.028482	0.0091296	0.024034	0.0096358	0.028501	0.019412
579.5	0.558		579.5	0.14787	0.10565	0.0734	0.1657	0.17844	0.21689	0.14807		579.5	0.016657	0.028449	0.0092746	0.024084	0.009717	0.028449	0.019432
580	0.558		580	0.14779	0.10546	0.073503	0.16591	0.17828	0.21695	0.14792		580	0.016833	0.028591	0.0095202	0.024175	0.010014	0.028668	0.019637
580.5	0.559		580.5	0.14764	0.10501	0.073225	0.16554	0.17781	0.21652	0.14787		580.5	0.016795	0.028393	0.0094415	0.023954	0.010023	0.02864	0.01954
581	0.558		581	0.14692	0.10428	0.07261	0.16451	0.17681	0.21545	0.14677		581	0.01647	0.027818	0.0090986	0.023559	0.0096987	0.028256	0.019167
581.5	0.558		581.5	0.14596	0.10335	0.071687	0.16323	0.17579	0.21403	0.14562		581.5	0.015953	0.027068	0.0086041	0.022979	0.0091869	0.027681	0.018598
582	0.557		582	0.14537	0.10283	0.071243	0.16283	0.17519	0.21311	0.14503		582	0.015768	0.026742	0.00846	0.022784	0.009012	0.027384	0.018362
582.5	0.557		582.5	0.14488	0.10237	0.070776	0.16273	0.17482	0.21248	0.14463		582.5	0.015666	0.026542	0.0082957	0.022472	0.0088331	0.027104	0.018155
583	0.558		583	0.14469	0.10211	0.070496	0.16273	0.17482	0.21221	0.14458		583	0.015614	0.026404	0.0082756	0.02227	0.0087908	0.026836	0.018028
583.5	0.558		583.5	0.14438	0.10161	0.070196	0.16236	0.17449	0.21185	0.14403		583.5	0.015402	0.026086	0.0080959	0.021928	0.0086004	0.026446	0.01775
584	0.558		584	0.14428	0.10117	0.070099	0.16193	0.17429	0.21176	0.14385		584	0.015376	0.026059	0.0081489	0.0219	0.0086514	0.026392	0.017767
584.5	0.558		584.5	0.14421	0.10065	0.070011	0.16151	0.17384	0.2116	0.14383		584.5	0.015332	0.026064	0.0082725	0.021896	0.0087083	0.026432	0.01778
585	0.559		585	0.14389	0.10022	0.069674	0.16104	0.17328	0.21124	0.14312		585	0.015271	0.025999	0.0083671	0.021846	0.0086985	0.026453	0.017778
585.5	0.558		585.5	0.14316	0.099606	0.068945	0.16039	0.17246	0.21041	0.14225		585.5	0.014963	0.025585	0.0081498	0.021535	0.0084045	0.026147	0.017458
586	0.558		586	0.14202	0.099029	0.068065	0.1597	0.17165	0.20947	0.14168		586	0.01444	0.024942	0.0076582	0.021083	0.0078826	0.025619	0.016923
586.5	0.558		586.5	0.14139	0.098738	0.067782	0.15936	0.1714	0.20881	0.14108		586.5	0.014274	0.02473	0.0074859	0.020951	0.0077193	0.025378	0.016768
587	0.557		587	0.1411	0.098491	0.067659	0.15917	0.17106	0.20816	0.14087		587	0.014288	0.024794	0.0074962	0.020958	0.0077681	0.025222	0.016762
587.5	0.557		587.5	0.14105	0.09803	0.067472	0.15887	0.17059	0.20768	0.14075		587.5	0.01434	0.024792	0.0075374	0.020903	0.0078281	0.025047	0.016728
588	0.557		588	0.14074	0.097215	0.06704	0.15844	0.16978	0.20714	0.14003		588	0.01434	0.024777	0.0074583	0.020702	0.0078467	0.024779	0.016652
588.5	0.557		588.5	0.14006	0.096427	0.066452	0.15797	0.16891	0.20642	0.13932		588.5	0.014039	0.024495	0.0072001	0.020395	0.0077236	0.024409	0.01637
589	0.556		589	0.13934	0.095675	0.065996	0.15734	0.16813	0.20553	0.13862		589	0.013693	0.024197	0.0069528	0.02007	0.0075256	0.024016	0.01608
589.5	0.556		589.5	0.13884	0.095208	0.065778	0.1569	0.16753	0.20473	0.13833		589.5	0.013502	0.02394	0.0068342	0.019908	0.0073863	0.02381	0.015887
590	0.555		590	0.13837	0.094637	0.065429	0.15617	0.16691	0.204	0.1375		590	0.01345	0.023608	0.006771	0.019681	0.0071981	0.023659	0.015745
590.5	0.554		590.5	0.13822	0.094449	0.06525	0.15571	0.16646	0.20345	0.13712		590.5	0.013682	0.02356	0.0069894	0.019765	0.0073609	0.023785	0.015875
591	0.553		591	0.13774	0.094212	0.064925	0.15499	0.16585	0.20281	0.13685		591	0.013731	0.023477	0.0071007	0.019683	0.0074146	0.023652	0.015852
591.5	0.552		591.5	0.13712	0.093804	0.064595	0.15425	0.16526	0.20217	0.13607		591.5	0.013512	0.023297	0.0070263	0.019459	0.0072279	0.023256	0.015643
592	0.552		592	0.13649	0.093262	0.064401	0.15381	0.1649	0.2018	0.13578		592	0.013356	0.023175	0.0069407	0.019239	0.0071498	0.022876	0.015465
592.5	0.551		592.5	0.13561	0.092564	0.064071	0.15325	0.16418	0.20107	0.13512		592.5	0.013229	0.022891	0.0068602	0.019122	0.0070625	0.022624	0.015287
593	0.55		593	0.13466	0.091949	0.063643	0.15272	0.16338	0.2004	0.13442		593	0.013081	0.02254	0.0066693	0.018982	0.0069576	0.022438	0.015105
593.5	0.548		593.5	0.13389	0.091529	0.063157	0.15222	0.16257	0.19968	0.13395		593.5	0.013002	0.022245	0.0066372	0.018894	0.0068764	0.022395	0.015003
594	0.547		594	0.13329	0.090983	0.062737	0.15164	0.16182	0.19888	0.13328		594	0.012773	0.022054	0.0064861	0.018528	0.0066847	0.022153	0.014795
594.5	0.546		594.5	0.13275	0.090479	0.062208	0.15093	0.16122	0.19807	0.13262		594.5	0.012519	0.021887	0.0063431	0.018195	0.0064548	0.021849	0.014532
595	0.545		595	0.13201	0.089801	0.061869	0.15011	0.16053	0.19716	0.13195		595	0.012271	0.021674	0.0061377	0.017877	0.0061797	0.02154	0.014287
595.5	0.544		595.5	0.13138	0.089232	0.061438	0.14943	0.15991	0.19628	0.1311		595.5	0.012051	0.021432	0.0058909	0.017694	0.0059711	0.021319	0.01406
596	0.543		596	0.13117	0.089045	0.061213	0.14907	0.15934	0.19553	0.13087		596	0.012105	0.021462	0.0059167	0.017685	0.0060664	0.021442	0.014115
596.5	0.542		596.5	0.13106	0.08902	0.060971	0.14884	0.15874	0.19494	0.13067		596.5	0.012292	0.021617	0.0061019	0.017763	0.006334	0.021621	0.014288
597	0.541		597	0.13063	0.088855	0.060692	0.14853	0.15811	0.19442	0.13027		597	0.012381	0.021643	0.0062385	0.01777	0.006472	0.02164	0.014352
597.5	0.541		597.5	0.13016	0.088629	0.060575	0.14821	0.15783	0.19402	0.12987		597.5	0.012386	0.021666	0.0063539	0.017881	0.0066705	0.021585	0.014437
598	0.539		598	0.12958	0.088104	0.060337	0.14741	0.15753	0.19322	0.1294		598	0.012146	0.021444	0.0061445	0.017818	0.0066787	0.021379	0.014253
598.5	0.538		598.5	0.12884	0.08743	0.059908	0.14642	0.15684	0.1922	0.12855		598.5	0.011777	0.021088	0.0058148	0.017548	0.0064537	0.021109	0.01396
599	0.536		599	0.12769	0.086492	0.059057	0.14511	0.15562	0.191	0.1276		599	0.011293	0.020519	0.0053671	0.017052	0.0059464	0.02065	0.013487
599.5	0.533		599.5	0.12655	0.08546	0.05816	0.14405	0.15429	0.18983	0.12645		599.5	0.010815	0.019857	0.0049262	0.0165	0.0053305	0.020051	0.012927
600	0.532		600	0.12602	0.085033	0.057859	0.14336	0.15359	0.18924	0.12582		600	0.01087	0.019742	0.0049887	0.016481	0.0052335	0.019922	0.01287
600.5	0.531		600.5	0.12579	0.084865	0.057999	0.14292	0.1532	0.18888	0.12565		600.5	0.011193	0.019929	0.0051993	0.016655	0.0054702	0.019983	0.013078
601	0.531		601	0.12585	0.084829	0.058366	0.14264	0.15303	0.18875	0.1257		601	0.011729	0.020299	0.0056641	0.017032	0.006004	0.020285	0.013493
601.5	0.53		601.5	0.12537	0.084596	0.058349	0.14207	0.1525	0.18805	0.12515		601.5	0.011756	0.02027	0.0057615	0.016922	0.0062507	0.020181	0.013535
602	0.53		602	0.12488	0.084248	0.057941	0.14155	0.15176	0.18719	0.12468		602	0.011617	0.020123	0.0057458	0.016759	0.0063798	0.020062	0.013455
602.5	0.529		602.5	0.12417	0.083839	0.057437	0.14093	0.15088	0.18633	0.12387		602.5	0.011437	0.019981	0.0056832	0.016593	0.0064338	0.019956	0.013352
603	0.528		603	0.12357	0.083222	0.056847	0.14028	0.15	0.18558	0.12333		603	0.011308	0.01986	0.0056254	0.016425	0.0063595	0.019874	0.013248
603.5	0.527		603.5	0.12286	0.082444	0.056269	0.13961	0.14921	0.18471	0.12262		603.5	0.011122	0.019567	0.0054847	0.016183	0.0061066	0.019628	0.013015
604	0.526		604	0.12219	0.081688	0.055547	0.13885	0.14844	0.18356	0.1217		604	0.010947	0.019317	0.0053335	0.015904	0.0058174	0.019323	0.012758
604.5	0.525		604.5	0.12131	0.080958	0.054771	0.1377	0.14727	0.18248	0.12063		604.5	0.010686	0.018923	0.004981	0.015503	0.0054241	0.018879	0.0124
605	0.524		605	0.1206	0.080415	0.054205	0.13667	0.14639	0.18179	0.1201		605	0.010637	0.018697	0.0048215	0.015278	0.0053721	0.018725	0.012248
605.5	0.523		605.5	0.11983	0.079885	0.053756	0.13566	0.14557	0.18105	0.11945		605.5	0.010502	0.018396	0.0047101	0.015022	0.0052813	0.018519	0.012065
606	0.522		606	0.11937	0.07963	0.053644	0.13528	0.14532	0.18028	0.1187		606	0.010612	0.01845	0.0048871	0.01508	0.0054539	0.01861	0.01219
606.5	0.522		606.5	0.11899	0.079194	0.053395	0.13503	0.14484	0.17947	0.11843		606.5	0.010524	0.018377	0.004985	0.015134	0.0054068	0.018514	0.01215
607	0.521		607	0.1184	0.07855	0.052983	0.13466	0.14392	0.17869	0.11793		607	0.01021	0.018054	0.0048377	0.014907	0.0051476	0.018145	0.011882
607.5	0.52		607.5	0.1175	0.077696	0.052328	0.13385	0.14256	0.17778	0.11717		607.5	0.0095647	0.017374	0.004371	0.014406	0.004693	0.017464	0.01132
608	0.518		608	0.11626	0.076718	0.051577	0.13255	0.14114	0.17664	0.11588		608	0.0088702	0.016664	0.0038138	0.013745	0.0040871	0.016716	0.010645
608.5	0.518		608.5	0.11547	0.076317	0.051249	0.13157	0.14049	0.17588	0.11508		608.5	0.008752	0.016412	0.0036886	0.01349	0.0038677	0.016563	0.010468
609	0.519		609	0.11479	0.076048	0.051225	0.13098	0.14038	0.17549	0.1147		609	0.008855	0.016378	0.0037926	0.013477	0.0038307	0.016725	0.010513
609.5	0.52		609.5	0.11449	0.076047	0.051181	0.13081	0.1404	0.17525	0.11453		609.5	0.0091196	0.016514	0.004022	0.013604	0.0040895	0.016902	0.010705
610	0.519		610	0.11417	0.075726	0.051039	0.13039	0.13989	0.17468	0.11428		610	0.0091864	0.016515	0.0040735	0.013646	0.0042956	0.016803	0.010743
610.5	0.519		610.5	0.11393	0.075388	0.050609	0.12995	0.13904	0.17392	0.11383		610.5	0.0092432	0.016577	0.0041	0.013722	0.0044803	0.016674	0.010803
611	0.518		611	0.11351	0.074698	0.050247	0.12932	0.13785	0.17296	0.11315		611	0.0090054	0.016321	0.0038884	0.013464	0.0042461	0.016357	0.010558
611.5	0.518		611.5	0.11273	0.073901	0.049799	0.12856	0.13678	0.17179	0.11245		611.5	0.0086812	0.015917	0.0035498	0.013046	0.0038767	0.016008	0.010168
612	0.517		612	0.11206	0.073222	0.049484	0.12789	0.13613	0.17086	0.11162		612	0.0085487	0.015674	0.0034275	0.012817	0.0037887	0.015737	0.009995
612.5	0.516		612.5	0.11139	0.07265	0.049081	0.12728	0.13558	0.1702	0.11097		612.5	0.0086172	0.015578	0.0035285	0.012771	0.0039377	0.015675	0.010032
613	0.515		613	0.11101	0.072305	0.048873	0.12685	0.13518	0.16983	0.1107		613	0.008795	0.015669	0.0037524	0.01292	0.0041974	0.015734	0.010175
613.5	0.515		613.5	0.11036	0.071635	0.048321	0.12622	0.13427	0.16913	0.10982		613.5	0.0085214	0.015387	0.0035381	0.012644	0.0039587	0.015478	0.00992
614	0.514		614	0.10954	0.070777	0.047552	0.12542	0.13308	0.16803	0.10907		614	0.0080072	0.014834	0.0031127	0.012215	0.0035335	0.014919	0.009425
614.5	0.513		614.5	0.10864	0.069888	0.046709	0.12441	0.13188	0.16674	0.1081		614.5	0.0074728	0.01432	0.0027799	0.011806	0.0031717	0.014252	0.00897
615	0.512		615	0.10782	0.069115	0.046154	0.12364	0.13088	0.16535	0.10722		615	0.0071649	0.014013	0.0027633	0.011486	0.0030063	0.013793	0.008705
615.5	0.511		615.5	0.10731	0.068778	0.046128	0.12317	0.13047	0.16439	0.10648		615.5	0.0071723	0.01404	0.0030305	0.011426	0.0031478	0.013721	0.0087417
616	0.511		616	0.10694	0.06864	0.046263	0.12312	0.13015	0.16367	0.10648		616	0.0072955	0.014162	0.0032933	0.011439	0.0033553	0.013917	0.0089083
616.5	0.512		616.5	0.10627	0.068343	0.045992	0.12276	0.12953	0.16301	0.10605		616.5	0.007188	0.013971	0.0031828	0.011221	0.0032848	0.01383	0.008775
617	0.512		617	0.10547	0.067803	0.045387	0.122	0.12861	0.1622	0.1052		617	0.0070145	0.013677	0.0028721	0.010951	0.0030693	0.013632	0.0085417
617.5	0.51		617.5	0.10456	0.067071	0.044667	0.12123	0.12763	0.16136	0.10447		617.5	0.0068009	0.013329	0.0026506	0.010758	0.0029457	0.013397	0.0083167
618	0.509		618	0.10382	0.066373	0.043991	0.1203	0.12666	0.16075	0.10373		618	0.0066013	0.013023	0.0024516	0.01061	0.0028521	0.013164	0.0081167
618.5	0.508		618.5	0.1034	0.065818	0.043579	0.11949	0.12572	0.16006	0.1029		618.5	0.0064436	0.012781	0.0023412	0.010401	0.0028085	0.013014	0.007965
619	0.508		619	0.10341	0.06575	0.043659	0.11914	0.12548	0.15975	0.10275		619	0.006671	0.012991	0.002568	0.010536	0.0030156	0.013234	0.00816
619.5	0.508		619.5	0.10348	0.065794	0.043959	0.11916	0.12549	0.15954	0.1028		619.5	0.0070145	0.013343	0.0029608	0.010877	0.003304	0.013481	0.008495
620	0.508		620	0.10296	0.065582	0.043869	0.11914	0.12517	0.15906	0.10258		620	0.0071452	0.013441	0.0030241	0.011026	0.0033179	0.013529	0.008565
620.5	0.507		620.5	0.10195	0.064847	0.043169	0.11847	0.12413	0.15794	0.10167		620.5	0.0068091	0.012968	0.0025938	0.010591	0.0029376	0.013025	0.0081567
621	0.506		621	0.10126	0.064105	0.042618	0.11778	0.12308	0.15694	0.10095		621	0.00644	0.012481	0.0022621	0.010043	0.0026172	0.012619	0.0077367
621.5	0.505		621.5	0.10085	0.063588	0.042397	0.11733	0.12256	0.15626	0.1005		621.5	0.006137	0.012161	0.002046	0.0096739	0.0023523	0.0123	0.0074517
622	0.505		622	0.10075	0.063325	0.042494	0.11722	0.12244	0.15611	0.1003		622	0.0061917	0.012302	0.0022473	0.0097748	0.0024475	0.012309	0.0075433
622.5	0.505		622.5	0.10049	0.062997	0.042264	0.11701	0.12201	0.15547	0.099883		622.5	0.0062837	0.012363	0.0023679	0.0099165	0.0025718	0.012424	0.0076567
623	0.504		623	0.10014	0.062722	0.041939	0.11649	0.12134	0.15482	0.099433		623	0.0063964	0.012411	0.0025638	0.0099463	0.0027105	0.012511	0.0077533
623.5	0.503		623.5	0.099692	0.062361	0.041502	0.11595	0.1206	0.15417	0.0991		623.5	0.0062786	0.01218	0.002464	0.0096466	0.0025198	0.012355	0.007585
624	0.502		624	0.099173	0.061953	0.041244	0.11554	0.12001	0.15369	0.098733		624	0.006053	0.01187	0.002143	0.0092565	0.0021626	0.012009	0.0072517
624.5	0.5		624.5	0.098668	0.061498	0.041052	0.11535	0.11943	0.1531	0.09805		624.5	0.0057644	0.011524	0.0017708	0.0090132	0.0018329	0.011616	0.0069117
625	0.5		625	0.098338	0.061145	0.040979	0.11524	0.11919	0.15272	0.0979		625	0.0056746	0.011312	0.0017268	0.0091369	0.0017991	0.011495	0.0068567
625.5	0.498		625.5	0.098073	0.061027	0.040865	0.11496	0.11887	0.15249	0.097667		625.5	0.0057627	0.011226	0.0017978	0.009313	0.0018465	0.011491	0.0069033
626	0.498		626	0.098429	0.061376	0.041003	0.11502	0.11901	0.15259	0.097967		626	0.0061354	0.011505	0.0022433	0.0097456	0.0022692	0.011905	0.0073
626.5	0.496		626.5	0.098767	0.061876	0.041295	0.11516	0.11908	0.15264	0.098167		626.5	0.006611	0.011954	0.0026996	0.010133	0.0027791	0.012388	0.007765
627	0.495		627	0.098743	0.061897	0.041243	0.11494	0.11893	0.15207	0.097967		627	0.006627	0.012044	0.002858	0.010101	0.0028442	0.012447	0.007805
627.5	0.494		627.5	0.098191	0.061298	0.040806	0.1144	0.11843	0.15132	0.097217		627.5	0.0062432	0.011724	0.0025686	0.0096186	0.0024851	0.012049	0.0074367
628	0.493		628	0.097687	0.060692	0.040266	0.1138	0.11793	0.15054	0.09695		628	0.0058202	0.011286	0.0020922	0.009138	0.0019612	0.011522	0.0069683
628.5	0.493		628.5	0.097535	0.06056	0.040293	0.1139	0.11774	0.15029	0.096733		628.5	0.0056988	0.011198	0.0018283	0.0090952	0.0018157	0.011377	0.0068417
629	0.493		629	0.097717	0.060727	0.040711	0.11429	0.118	0.15042	0.09685		629	0.0059065	0.011453	0.0018944	0.0094117	0.002027	0.011514	0.00704
629.5	0.492		629.5	0.097574	0.060605	0.040893	0.11438	0.11807	0.15055	0.097017		629.5	0.005859	0.011423	0.0017963	0.0094022	0.0020502	0.011356	0.006985
630	0.492		630	0.097359	0.060305	0.040813	0.11417	0.11795	0.15068	0.096917		630	0.0056791	0.011213	0.0016123	0.0091355	0.001961	0.01111	0.0067817
630.5	0.491		630.5	0.09695	0.060087	0.040468	0.11379	0.11745	0.15043	0.096433		630.5	0.0053364	0.010868	0.0012695	0.008658	0.0016023	0.010811	0.0064283
631	0.49		631	0.096674	0.059933	0.040077	0.11343	0.11694	0.15006	0.096117		631	0.0049946	0.010648	0.00104	0.0082325	0.0012647	0.010602	0.00612
631.5	0.489		631.5	0.096504	0.059908	0.039997	0.11311	0.11672	0.14976	0.096067		631.5	0.0048575	0.010605	0.0010232	0.008076	0.0011688	0.010585	0.006055
632	0.488		632	0.096524	0.060067	0.040172	0.11295	0.11694	0.14984	0.096133		632	0.0051758	0.010917	0.0013563	0.0083489	0.0014869	0.01079	0.0063467
632.5	0.488		632.5	0.096944	0.060421	0.040568	0.11325	0.11727	0.15023	0.096317		632.5	0.0058091	0.011499	0.0020056	0.008998	0.0021204	0.011337	0.0069567
633	0.488		633	0.097149	0.060779	0.040809	0.11348	0.11728	0.15025	0.09645		633	0.0063318	0.011984	0.0025998	0.0095163	0.0025909	0.011765	0.0074733
633.5	0.487		633.5	0.096809	0.060549	0.040534	0.11314	0.11654	0.14976	0.0963		633.5	0.0062364	0.01185	0.0025817	0.0094463	0.0024854	0.011658	0.0073933
634	0.486		634	0.09629	0.060215	0.040407	0.11256	0.11608	0.14902	0.095817		634	0.0061484	0.011631	0.0024451	0.0093601	0.0023635	0.011469	0.0072367
634.5	0.485		634.5	0.09585	0.059719	0.040117	0.11181	0.1157	0.14813	0.095283		634.5	0.0060991	0.011464	0.0022517	0.0093231	0.0022142	0.011275	0.0071133
635	0.485		635	0.095554	0.059228	0.03983	0.11124	0.11558	0.14727	0.094767		635	0.0061016	0.01141	0.0021462	0.0093793	0.0021446	0.011192	0.0070617
635.5	0.484		635.5	0.094854	0.058606	0.03925	0.11045	0.11482	0.1463	0.093967		635.5	0.0057714	0.011102	0.0018489	0.009128	0.0018469	0.010982	0.0067833
636	0.483		636	0.094047	0.058009	0.038721	0.10979	0.11388	0.14553	0.09345		636	0.0053086	0.010703	0.0016082	0.0087177	0.0016326	0.0108	0.0064617
636.5	0.481		636.5	0.093218	0.057331	0.038162	0.10903	0.1127	0.14457	0.092617		636.5	0.0049136	0.010455	0.0015035	0.0082961	0.0015258	0.010533	0.0062067
637	0.479		637	0.092191	0.056494	0.037553	0.10807	0.11144	0.14326	0.091383		637	0.0046853	0.01022	0.0013965	0.0079353	0.0014412	0.010148	0.0059617
637.5	0.477		637.5	0.091269	0.055526	0.036802	0.10682	0.11018	0.1417	0.090433		637.5	0.0046116	0.01	0.0012648	0.007663	0.0013579	0.0097464	0.0057733
638	0.476		638	0.090037	0.054524	0.035858	0.10533	0.10894	0.14014	0.089067		638	0.0044219	0.0094874	0.00093045	0.0072249	0.0011073	0.0094525	0.0054367
638.5	0.476		638.5	0.088893	0.053455	0.035003	0.10389	0.10778	0.13869	0.088067		638.5	0.004132	0.0090217	0.00064895	0.0067505	0.00083453	0.009087	0.005079
639	0.475		639	0.087444	0.052264	0.034187	0.10262	0.10657	0.13713	0.086817		639	0.0037696	0.0085679	0.00037193	0.0062572	0.00050166	0.0086591	0.004689
639.5	0.474		639.5	0.086239	0.051128	0.033595	0.10164	0.10516	0.13558	0.08565		639.5	0.0036454	0.0084129	0.00044794	0.0060022	0.00047773	0.008388	0.0045627
640	0.473		640	0.085169	0.05028	0.033011	0.10087	0.10384	0.1342	0.084583		640	0.0037932	0.0083826	0.00065902	0.0060533	0.00067424	0.0084153	0.0046622
640.5	0.473		640.5	0.084202	0.049734	0.032536	0.099787	0.10228	0.13303	0.083533		640.5	0.0041081	0.0084535	0.001015	0.0063148	0.00099812	0.0085595	0.004908
641	0.474		641	0.082833	0.048939	0.031925	0.098367	0.10074	0.13149	0.082333		641	0.0041605	0.0083523	0.0011155	0.0064262	0.0010896	0.008499	0.0049417
641.5	0.474		641.5	0.081049	0.047455	0.030968	0.096422	0.098596	0.12925	0.080583		641.5	0.0037352	0.0078472	0.00082238	0.0060024	0.00077692	0.007971	0.0045265
642	0.473		642	0.079066	0.04568	0.029666	0.094434	0.096357	0.12669	0.078717		642	0.0030734	0.007211	0.00026882	0.0053339	0.00032888	0.00723	0.0039063
642.5	0.472		642.5	0.077117	0.044112	0.028302	0.092382	0.094104	0.12434	0.076667		642.5	0.0025311	0.0065849	0	0.0047723	0	0.0065565	0.0034067
643	0.472		643	0.075608	0.04325	0.027417	0.090673	0.092287	0.12248	0.075217		643	0.0025351	0.0064272	0	0.0046921	0.00012422	0.0064598	0.003374
643.5	0.471		643.5	0.074006	0.042144	0.026606	0.088878	0.090289	0.12052	0.073817		643.5	0.0024453	0.0062276	8.6423e-05	0.0045321	0.00019142	0.0064229	0.0033179
644	0.472		644	0.072542	0.040904	0.026058	0.087183	0.08847	0.11854	0.072367		644	0.0024785	0.0061199	0.00027022	0.004451	0.00025761	0.006509	0.003348
644.5	0.472		644.5	0.070973	0.039456	0.025416	0.085417	0.086461	0.11638	0.070633		644.5	0.0024578	0.005849	0.00021054	0.0042428	0.00015688	0.0063959	0.0032197
645	0.471		645	0.068723	0.037618	0.024014	0.083175	0.084166	0.11375	0.068617		645	0.0020124	0.0050278	0	0.0035206	0	0.00565	0.0027017
645.5	0.471		645.5	0.066585	0.035959	0.022482	0.081114	0.081843	0.11116	0.0665		645.5	0.001349	0.0041125	0	0.002804	0	0.0048477	0.002185
646	0.471		646	0.064767	0.034516	0.021092	0.079354	0.079757	0.10901	0.064767		646	0.00069833	0.0034079	0	0.0021855	0	0.0042399	0.0017563
646.5	0.473		646.5	0.063756	0.033769	0.020506	0.078434	0.078351	0.10769	0.063817		646.5	0.00051723	0.003333	0	0.0021467	0	0.0043596	0.0017262
647	0.475		647	0.062929	0.033218	0.020312	0.07757	0.077056	0.10656	0.063017		647	0.00082821	0.0037002	0	0.0024622	0	0.0046767	0.0019447
647.5	0.476		647.5	0.062033	0.032489	0.019954	0.076609	0.075718	0.10524	0.061967		647.5	0.0010917	0.0038532	0	0.0027388	0	0.0048615	0.00209
648	0.477		648	0.061213	0.031876	0.01964	0.0756	0.074621	0.10398	0.06115		648	0.0014064	0.0039239	0	0.0029789	0	0.0050363	0.002225
648.5	0.479		648.5	0.060077	0.030972	0.018903	0.074349	0.073302	0.10269	0.0601		648.5	0.0011643	0.0034347	0	0.002554	0	0.0047405	0.00198
649	0.481		649	0.058995	0.0305	0.018619	0.073525	0.072342	0.10168	0.059317		649	0.0010774	0.0032118	0	0.0023016	0	0.004526	0.0018533
649.5	0.481		649.5	0.058056	0.029872	0.018382	0.072759	0.071328	0.10051	0.058583		649.5	0.0010034	0.0030103	0	0.0020927	0	0.0042104	0.0017183
650	0.481		650	0.05734	0.029363	0.018113	0.072112	0.070359	0.099283	0.057767		650	0.00092344	0.0028586	0	0.0018979	0	0.0040587	0.0016238
650.5	0.478		650.5	0.056847	0.029001	0.017883	0.071448	0.069448	0.09844	0.05715		650.5	0.0010681	0.0029489	0	0.0018748	0	0.004122	0.0016683
651	0.476		651	0.05638	0.028711	0.017622	0.070988	0.068525	0.097801	0.056667		651	0.0011667	0.0031193	0	0.0019484	0	0.0042516	0.0017483
651.5	0.474		651.5	0.056082	0.028625	0.017587	0.070839	0.06806	0.097328	0.056417		651.5	0.0014758	0.0034472	0	0.0023405	3.4647e-05	0.0045046	0.0019674
652	0.471		652	0.055417	0.028049	0.017157	0.070127	0.067427	0.096117	0.0557		652	0.0012358	0.0032995	0	0.0021925	0	0.0042261	0.0018267
652.5	0.467		652.5	0.05453	0.027286	0.016546	0.068987	0.0665	0.094623	0.054733		652.5	0.00063304	0.0027456	0	0.0015823	0	0.0035786	0.0014238
653	0.464		653	0.053716	0.026755	0.016218	0.067908	0.065557	0.093565	0.053967		653	0.00020312	0.0023022	0	0.0010683	0	0.0030741	0.0011072
653.5	0.462		653.5	0.053363	0.026681	0.016198	0.06722	0.064932	0.093215	0.0536		653.5	0.00021302	0.0021677	0	0.00097453	0	0.003033	0.0010647
654	0.459		654	0.053515	0.026901	0.016554	0.067003	0.064901	0.093451	0.053733		654	0.00054174	0.0023797	0	0.0013631	0	0.003335	0.0012703
654.5	0.458		654.5	0.053594	0.026831	0.016659	0.066852	0.065048	0.09349	0.05375		654.5	0.00082682	0.0024329	0	0.0017259	0	0.003427	0.0014028
655	0.457		655	0.053281	0.026523	0.016448	0.066686	0.064899	0.093019	0.053467		655	0.00072587	0.0023335	0	0.0017841	0	0.0032378	0.001346
655.5	0.456		655.5	0.05248	0.026074	0.015846	0.066176	0.064255	0.092085	0.052833		655.5	0.00045927	0.0021035	0	0.0013433	0	0.0028584	0.0011265
656	0.454		656	0.051812	0.025644	0.015301	0.065398	0.063266	0.091083	0.052083		656	0.00015806	0.0019904	0	0.0009407	0	0.0025638	0.0009415
656.5	0.452		656.5	0.050999	0.024928	0.014773	0.064234	0.062021	0.089883	0.051133		656.5	0	0.0015734	0	0.00046502	0	0.0021771	0.0007025
657	0.45		657	0.050264	0.024289	0.014335	0.063088	0.060973	0.088711	0.050283		657	0	0.0010666	0	0.00025781	0	0.0019724	0.00054967
657.5	0.449		657.5	0.049522	0.024005	0.013997	0.062213	0.060211	0.087688	0.0496		657.5	0	0.00089518	0	0.00017144	0	0.0020435	0.00051767
658	0.448		658	0.048755	0.023641	0.013593	0.061391	0.059508	0.086739	0.048933		658	0	0.00091497	0	0.00013249	0	0.0021495	0.00053283
658.5	0.448		658.5	0.047929	0.023181	0.013211	0.060438	0.058587	0.085687	0.048167		658.5	0	0.0010876	0	9.8146e-05	0	0.0021142	0.00054968
659	0.447		659	0.047227	0.022741	0.012983	0.059305	0.057304	0.084413	0.047317		659	0	0.0012008	0	0.00016944	0	0.0020463	0.00056983
659.5	0.446		659.5	0.04654	0.022345	0.012914	0.058212	0.056008	0.082976	0.046483		659.5	0	0.001179	0	0.00029004	0	0.0020111	0.00058
660	0.446		660	0.045626	0.021781	0.012643	0.057055	0.054611	0.081389	0.045517		660	0	0.0011025	0	0.00042649	0	0.0019926	0.000586
660.5	0.445		660.5	0.044425	0.021115	0.012391	0.056031	0.053415	0.079765	0.044517		660.5	7.0102e-05	0.0010736	0	0.00059107	0	0.0021078	0.00064018
661	0.445		661	0.043376	0.020743	0.012258	0.055275	0.052431	0.078569	0.043783		661	0.00042383	0.0013652	0	0.0009301	0	0.0023165	0.00084067
661.5	0.446		661.5	0.042312	0.02013	0.011977	0.054259	0.051125	0.077282	0.04285		661.5	0.00060788	0.0014729	0	0.0010103	0	0.0022975	0.000898
662	0.446		662	0.040826	0.019063	0.011263	0.052656	0.049191	0.075244	0.041383		662	0.00022283	0.0011112	0	0.00058225	0	0.0018316	0.00062417
662.5	0.446		662.5	0.039421	0.018124	0.010553	0.050925	0.047202	0.073039	0.039867		662.5	0	0.0007663	0	0.0002396	0	0.0015711	0.00042933
663	0.445		663	0.038142	0.017545	0.010176	0.049512	0.045557	0.070963	0.03865		663	0	0.00063161	0	9.0055e-05	0	0.0015547	0.00037868
663.5	0.444		663.5	0.03696	0.01706	0.0098998	0.04823	0.044165	0.069205	0.0376		663.5	0	0.00073605	0	9.3346e-05	0	0.0015913	0.00040322
664	0.443		664	0.035639	0.016302	0.0094159	0.046845	0.042578	0.06735	0.036353		664	0	0.00069528	0	0	0	0.0015486	0.00037417
664.5	0.442		664.5	0.034363	0.015592	0.0089077	0.045519	0.041039	0.065454	0.035152		664.5	0	0.00058558	0	0	0	0.0015511	0.000356
665	0.442		665	0.033248	0.01492	0.0084325	0.0442	0.039501	0.063831	0.034005		665	0	0.00021873	0	0	0	0.001543	0.00029317
665.5	0.442		665.5	0.032029	0.014189	0.0079585	0.042705	0.037842	0.062282	0.032827		665.5	0	0	0	0	0	0.0011503	0.00019167
666	0.442		666	0.030963	0.013462	0.0075239	0.041457	0.036346	0.060865	0.031787		666	0	0	0	0	0	0.0008169	0.00013617
666.5	0.442		666.5	0.029925	0.012804	0.0071976	0.040481	0.035085	0.059292	0.0308		666.5	0	0	0	0	0	0.0004588	7.65e-05
667	0.442		667	0.029014	0.012245	0.0068413	0.039622	0.033984	0.057777	0.029907		667	0	0	0	0	0	0.00038902	6.48e-05
667.5	0.443		667.5	0.028249	0.011958	0.0065399	0.038754	0.033137	0.056623	0.029207		667.5	0	0	0	0	0	0.00045894	7.65e-05
668	0.443		668	0.027208	0.011356	0.0058976	0.037508	0.031933	0.055349	0.0282		668	0	0	0	0	0	0.00031248	5.2e-05
668.5	0.442		668.5	0.026127	0.010804	0.0054305	0.03638	0.03085	0.053931	0.027255		668.5	0	0	0	0	0	6.9896e-05	1.17e-05
669	0.442		669	0.02523	0.010235	0.0052083	0.035516	0.029855	0.052595	0.026435		669	0	0	0	0	0	0	0
669.5	0.442		669.5	0.024742	0.0099571	0.0051415	0.035023	0.029149	0.051556	0.025917		669.5	0	0	0	0	0	0.00023361	3.9e-05
670	0.441		670	0.024602	0.0099295	0.0052109	0.034729	0.028718	0.050906	0.025673		670	0	0	0	0	0	0.00063015	0.000105
670.5	0.44		670.5	0.024172	0.0097745	0.0050857	0.03421	0.028035	0.050131	0.025227		670.5	0	0	0	0	0	0.00061489	0.0001025
671	0.439		671	0.023683	0.0096399	0.0051352	0.033892	0.027536	0.049517	0.024897		671	0	0	0	0	0	0.00045798	7.63e-05
671.5	0.439		671.5	0.022807	0.0090538	0.0047275	0.033369	0.026777	0.048691	0.024247		671.5	0	0	0	0	0	8.2502e-05	1.38e-05
672	0.438		672	0.022065	0.0084783	0.0043543	0.032652	0.025917	0.047913	0.023572		672	0	0	0	0	0	0	0
672.5	0.438		672.5	0.021708	0.008323	0.0041128	0.032106	0.025265	0.047349	0.023138		672.5	0	0	0	0	0	0	0
673	0.438		673	0.021559	0.0084142	0.0040557	0.031677	0.024932	0.046685	0.022895		673	0	0	0	0	0	0	0
673.5	0.436		673.5	0.021406	0.0084317	0.0038334	0.031316	0.024765	0.045813	0.022593		673.5	0	0	0	0	0	0	0
674	0.436		674	0.021514	0.0085596	0.0040336	0.031342	0.02471	0.045494	0.022598		674	0	0	0	0	0	0	0
674.5	0.435		674.5	0.021741	0.0087812	0.0045317	0.031625	0.024878	0.045567	0.022852		674.5	0	0	0	0	0	0.00011507	1.92e-05
675	0.436		675	0.021976	0.0090454	0.0051062	0.032244	0.025145	0.045903	0.023227		675	0	0	0	0	0	0.0006487	0.00010817
675.5	0.436		675.5	0.021928	0.0088941	0.0051031	0.032283	0.025062	0.045767	0.023182		675.5	0	0	0	0	0	0.00077506	0.00012917
676	0.436		676	0.021844	0.0088476	0.0049815	0.032108	0.024816	0.045603	0.023022		676	0	0	0	0	0	0.00080557	0.00013433
676.5	0.435		676.5	0.021779	0.008911	0.0051148	0.031946	0.02476	0.045464	0.023003		676.5	0	0	0	0	0	0.00083171	0.00013867
677	0.433		677	0.021695	0.0089539	0.0051403	0.031844	0.02478	0.04519	0.022932		677	0	0	0	0	0	0.00080593	0.00013433
677.5	0.432		677.5	0.021743	0.0088531	0.0051071	0.031943	0.02465	0.044973	0.022877		677.5	0	0	0	0	0	0.00088127	0.00014683
678	0.433		678	0.021582	0.0085776	0.0048715	0.032038	0.024273	0.04467	0.022675		678	0	0	0	0	0	0.0007204	0.00012
678.5	0.433		678.5	0.021301	0.0086261	0.0049362	0.032403	0.024291	0.044604	0.022695		678.5	0	0	0	0	0	0.00070464	0.0001175
679	0.424		679	0.012029	0.0014008	0	0.023545	0.015235	0.035465	0.0146		679	0	0	0	0	0	0	0
679.5	0.418		679.5	0.0063906	0	0	0.017821	0.0095817	0.029783	0.010595		679.5	0	0	0	0	0	0	0
680	0.417		680	0.0057919	0	0	0.016865	0.0086737	0.028909	0.010043		680	0	0	0	0	0	0	0
680.5	0.426		680.5	0.01545	0.0031283	0.00051644	0.026571	0.018308	0.038697	0.017124		680.5	0	0	0	0	0	0	0
681	0.433		681	0.020734	0.0077532	0.0034897	0.032182	0.023738	0.044387	0.02204		681	0	0	0	0	0	0	0
681.5	0.435		681.5	0.021498	0.008458	0.0038374	0.033153	0.024703	0.045644	0.022883		681.5	0	0	0	0	0	0	0
682	0.439		682	0.022223	0.0087046	0.0039013	0.033717	0.025722	0.046666	0.023483		682	0	0	0	0	0	0	0
682.5	0.444		682.5	0.023954	0.0096173	0.0046516	0.03541	0.027778	0.04865	0.025028		682.5	0	0	0	0	0	8.056e-05	1.34e-05
683	0.449		683	0.025818	0.010703	0.0057098	0.037586	0.029932	0.051343	0.026835		683	0	0	0	0	0	0.00036119	6.02e-05
683.5	0.452		683.5	0.027114	0.011485	0.0062478	0.039346	0.031529	0.053651	0.028225		683.5	0	0	0	0	0	0.00032265	5.38e-05
684	0.453		684	0.028096	0.011929	0.0064165	0.040463	0.032511	0.055482	0.029153		684	0	0	0	0	0	0	0
684.5	0.453		684.5	0.029676	0.012649	0.0068478	0.042122	0.034162	0.05737	0.030475		684.5	0	0	0	0	0	6.0576e-05	1.01e-05
685	0.451		685	0.031473	0.013637	0.0075694	0.044034	0.03624	0.059766	0.032112		685	0	0	0	0	0	0.00039059	6.52e-05
685.5	0.448		685.5	0.03371	0.015155	0.0087427	0.046479	0.039082	0.062701	0.034323		685.5	0	0	0	0	0	0.000938	0.00015633
686	0.446		686	0.035869	0.016847	0.009816	0.048802	0.041828	0.065728	0.03647		686	0	4.3477e-05	0	0	0	0.0011641	0.00020058
686.5	0.444		686.5	0.038423	0.018653	0.010864	0.05149	0.044776	0.068967	0.038883		686.5	0	0.00037946	0	0	0	0.0013928	0.00029483
687	0.443		687	0.041116	0.020296	0.011768	0.054214	0.048042	0.0725	0.041317		687	0	0.00062183	0	0	0	0.0016115	0.000372
687.5	0.442		687.5	0.044441	0.022311	0.01308	0.057659	0.052071	0.077003	0.044433		687.5	0	0.0011957	0	0.00024723	0	0.0023392	0.00063117
688	0.44		688	0.048341	0.024958	0.015123	0.061933	0.056951	0.081948	0.0482		688	0.00033627	0.0021068	0	0.001151	0	0.0033439	0.001156
688.5	0.438		688.5	0.052315	0.027657	0.017122	0.066225	0.061756	0.086797	0.051983		688.5	0.00088776	0.0027763	0	0.0018485	0	0.0038657	0.0015647
689	0.438		689	0.055848	0.029961	0.01877	0.070044	0.06605	0.09126	0.055333		689	0.00058805	0.0028476	0	0.0018904	0	0.0038159	0.0015247
689.5	0.437		689.5	0.0591	0.032118	0.020018	0.073284	0.070153	0.095859	0.058433		689.5	3.4825e-05	0.0024205	0	0.0013562	0	0.003461	0.0012125
690	0.437		690	0.062767	0.034822	0.021708	0.076936	0.074621	0.10127	0.061967		690	0	0.0024703	0	0.0013313	0	0.0034033	0.0012
690.5	0.435		690.5	0.067261	0.038328	0.02418	0.081338	0.080098	0.1071	0.066367		690.5	0.00032779	0.0032999	0	0.0022442	0	0.0041084	0.001663
691	0.433		691	0.072725	0.04262	0.027672	0.08662	0.08633	0.11353	0.07165		691	0.0016825	0.005047	0	0.0041129	0	0.005754	0.002765
691.5	0.431		691.5	0.078402	0.047242	0.031446	0.092262	0.092807	0.11992	0.077017		691.5	0.0032408	0.0070081	0.00021028	0.0061544	0.00061918	0.0076301	0.0041432
692	0.43		692	0.083974	0.051801	0.035031	0.097621	0.098962	0.12613	0.082233		692	0.0043766	0.0087372	0.0012168	0.0079284	0.0015082	0.0091939	0.005495
692.5	0.427		692.5	0.08849	0.055881	0.037829	0.10224	0.10425	0.13178	0.0867		692.5	0.0049037	0.0098935	0.0015523	0.0088347	0.0015003	0.0099621	0.006105
693	0.423		693	0.092014	0.059084	0.039847	0.10558	0.10889	0.1363	0.090317		693	0.0046294	0.010301	0.0011182	0.0087915	0.00087522	0.010044	0.0059525
693.5	0.419		693.5	0.095614	0.062149	0.042023	0.1087	0.11358	0.14041	0.093783		693.5	0.0044083	0.010759	0.00077984	0.0087491	0.00056794	0.010226	0.005918
694	0.416		694	0.099706	0.065293	0.044922	0.11243	0.1185	0.14442	0.097483		694	0.0046276	0.011523	0.00078922	0.0093367	0.00074611	0.010959	0.0063342
694.5	0.414		694.5	0.10432	0.069158	0.048773	0.1172	0.12393	0.14933	0.102		694.5	0.0055577	0.012894	0.0013876	0.010727	0.0014407	0.012403	0.0073983
695	0.412		695	0.10885	0.073532	0.052878	0.12218	0.1296	0.15472	0.10707		695	0.0068999	0.014807	0.0023575	0.012592	0.0024455	0.013968	0.0088517
695.5	0.409		695.5	0.11335	0.077788	0.056699	0.12673	0.13511	0.15994	0.11158		695.5	0.0080478	0.016855	0.003324	0.01457	0.0033735	0.015451	0.01029
696	0.407		696	0.11818	0.08219	0.060492	0.13124	0.14048	0.16479	0.11612		696	0.0092226	0.019011	0.0043461	0.016625	0.004541	0.016998	0.011785
696.5	0.405		696.5	0.12266	0.085885	0.063654	0.13512	0.14508	0.16888	0.12027		696.5	0.009759	0.0204	0.0047769	0.01782	0.0051474	0.0181	0.012665
697	0.403		697	0.12706	0.090057	0.067098	0.13939	0.15007	0.17318	0.12437		697	0.010609	0.021827	0.0054025	0.019312	0.0058656	0.019362	0.013728
697.5	0.401		697.5	0.13098	0.093845	0.070255	0.14349	0.155	0.17731	0.12835		697.5	0.011436	0.023168	0.0060342	0.020757	0.0063099	0.020558	0.014723
698	0.399		698	0.13453	0.097138	0.073328	0.14699	0.15941	0.18129	0.13207		698	0.01194	0.024243	0.0064291	0.022124	0.0066135	0.021564	0.015473
698.5	0.397		698.5	0.13761	0.099847	0.076156	0.14974	0.163	0.18466	0.13533		698.5	0.012213	0.025117	0.0066649	0.023106	0.0066447	0.022164	0.015983
699	0.396		699	0.14109	0.10313	0.07979	0.15322	0.167	0.18863	0.1388		699	0.012857	0.026419	0.0071995	0.024365	0.0072668	0.02328	0.016912
699.5	0.394		699.5	0.14514	0.10705	0.083615	0.15775	0.17158	0.19276	0.1431		699.5	0.013947	0.028192	0.0081081	0.026025	0.0082177	0.024817	0.018205
700	0.394		700	0.14951	0.11113	0.087512	0.16236	0.17664	0.19717	0.14742		700	0.014949	0.029879	0.0088196	0.027649	0.0092855	0.026368	0.019485
700.5	0.394		700.5	0.15372	0.11485	0.091195	0.16631	0.18134	0.20113	0.15137		700.5	0.016024	0.031511	0.00962	0.029413	0.010303	0.027576	0.020737
701	0.393		701	0.15738	0.11799	0.094734	0.16961	0.1851	0.20463	0.15495		701	0.016774	0.03284	0.010229	0.030896	0.011244	0.0284	0.021717
701.5	0.392		701.5	0.16051	0.12066	0.097724	0.17254	0.18829	0.20751	0.15812		701.5	0.017054	0.033882	0.010814	0.031975	0.011673	0.029023	0.022417
702	0.391		702	0.16334	0.12352	0.10051	0.17589	0.19167	0.21056	0.16117		702	0.017122	0.034651	0.011052	0.032754	0.011797	0.029481	0.022833
702.5	0.391		702.5	0.16627	0.12682	0.1034	0.17949	0.19585	0.21398	0.16417		702.5	0.017405	0.035402	0.01138	0.033592	0.011903	0.030055	0.0233
703	0.391		703	0.16851	0.12973	0.10614	0.1823	0.19919	0.21672	0.16717		703	0.017559	0.035748	0.01142	0.034208	0.011875	0.030355	0.023533
703.5	0.39		703.5	0.17058	0.13197	0.1084	0.18413	0.2018	0.21897	0.16933		703.5	0.0172	0.035933	0.011124	0.03452	0.011425	0.030296	0.0234
704	0.388		704	0.17323	0.13412	0.11092	0.18615	0.20464	0.22116	0.17167		704	0.016808	0.036383	0.011059	0.035037	0.011336	0.030248	0.023467
704.5	0.388		704.5	0.17751	0.13695	0.11421	0.18935	0.20844	0.22454	0.17517		704.5	0.017467	0.037714	0.011801	0.036449	0.012205	0.031083	0.02445
705	0.389		705	0.18178	0.13976	0.11763	0.19302	0.21214	0.22778	0.17883		705	0.018394	0.038833	0.012622	0.03783	0.013229	0.032107	0.025483
705.5	0.389		705.5	0.18495	0.142	0.12068	0.19603	0.21487	0.2309	0.18167		705.5	0.019078	0.039814	0.01273	0.038536	0.013605	0.032779	0.026083
706	0.388		706	0.18723	0.14423	0.12333	0.19862	0.21727	0.23333	0.18383		706	0.01932	0.040535	0.012593	0.039062	0.01362	0.033439	0.026417
706.5	0.388		706.5	0.18967	0.14676	0.12631	0.20125	0.22076	0.23605	0.18683		706.5	0.019883	0.04173	0.012972	0.04024	0.013991	0.03452	0.027217
707	0.389		707	0.19236	0.14962	0.12909	0.20384	0.22442	0.23907	0.18967		707	0.020367	0.042733	0.013717	0.041577	0.014497	0.035572	0.028083
707.5	0.39		707.5	0.19534	0.15247	0.13179	0.20628	0.22747	0.24217	0.19233		707.5	0.020683	0.043655	0.014138	0.042509	0.014833	0.036061	0.02865
708	0.392		708	0.19903	0.15644	0.13525	0.20957	0.23051	0.24542	0.196		708	0.021646	0.045305	0.014786	0.044182	0.015674	0.037294	0.029817
708.5	0.395		708.5	0.20341	0.1614	0.13953	0.21396	0.23435	0.24888	0.20017		708.5	0.023572	0.047945	0.016383	0.046876	0.017373	0.039623	0.031967
709	0.397		709	0.20729	0.16625	0.14378	0.21806	0.23853	0.25252	0.2045		709	0.025381	0.050817	0.018036	0.049624	0.019157	0.042019	0.034167
709.5	0.399		709.5	0.21074	0.17033	0.14737	0.22133	0.24219	0.25604	0.20783		709.5	0.02667	0.05315	0.019574	0.051573	0.020483	0.044049	0.035933
710	0.401		710	0.21365	0.17377	0.15111	0.22483	0.24615	0.25971	0.21167		710	0.027906	0.055155	0.020794	0.053351	0.021449	0.045905	0.037433
710.5	0.404		710.5	0.21652	0.17769	0.1552	0.22878	0.24978	0.26359	0.2155		710.5	0.029546	0.057493	0.022458	0.055796	0.022949	0.048534	0.03945
711	0.408		711	0.22017	0.18249	0.15984	0.23297	0.2541	0.26774	0.2195		711	0.031775	0.060671	0.024614	0.059061	0.025111	0.051729	0.042167
711.5	0.411		711.5	0.22455	0.18787	0.16458	0.23701	0.25831	0.27178	0.22417		711.5	0.034147	0.064182	0.026761	0.062448	0.0274	0.05526	0.045033
712	0.413		712	0.22916	0.19299	0.16911	0.24061	0.26257	0.27553	0.2285		712	0.036843	0.0675	0.028918	0.065536	0.029459	0.058586	0.0478
712.5	0.416		712.5	0.23314	0.19757	0.17346	0.24415	0.26627	0.27909	0.23217		712.5	0.039576	0.070669	0.031228	0.068916	0.031764	0.062293	0.05075
713	0.417		713	0.23614	0.20123	0.17687	0.24658	0.2691	0.28176	0.23533		713	0.041852	0.073535	0.033438	0.072086	0.033967	0.065663	0.053433
713.5	0.419		713.5	0.23871	0.20487	0.18037	0.24896	0.27171	0.28425	0.23817		713.5	0.044137	0.076769	0.035982	0.07525	0.036405	0.069164	0.0563
714	0.421		714	0.24191	0.20922	0.1841	0.25172	0.27449	0.28705	0.24133		714	0.046696	0.080291	0.038762	0.07845	0.038918	0.072594	0.0593
714.5	0.422		714.5	0.24504	0.21385	0.18797	0.25437	0.27684	0.29011	0.24467		714.5	0.049918	0.083884	0.041844	0.081749	0.042108	0.076154	0.0626
715	0.422		715	0.24748	0.21764	0.19097	0.25649	0.27834	0.29185	0.247		715	0.052854	0.086902	0.044427	0.084844	0.045037	0.07956	0.0656
715.5	0.42		715.5	0.24854	0.22027	0.19323	0.25789	0.27933	0.2922	0.2485		715.5	0.055585	0.089508	0.046486	0.087374	0.047675	0.082732	0.068233
716	0.419		716	0.24952	0.22214	0.19551	0.25888	0.2807	0.2922	0.25		716	0.058046	0.092644	0.048789	0.090049	0.050383	0.085968	0.070967
716.5	0.417		716.5	0.24908	0.22285	0.19635	0.25801	0.28069	0.2913	0.24967		716.5	0.059474	0.094791	0.050275	0.091471	0.052243	0.088136	0.072733
717	0.413		717	0.24822	0.22282	0.19661	0.25624	0.27953	0.28973	0.249		717	0.060666	0.096666	0.051773	0.092653	0.053777	0.090237	0.074317
717.5	0.41		717.5	0.24693	0.2227	0.19644	0.25488	0.27833	0.28757	0.24783		717.5	0.061908	0.098063	0.053183	0.094276	0.055045	0.092436	0.075817
718	0.409		718	0.24739	0.22439	0.1983	0.25562	0.27842	0.28751	0.2485		718	0.065016	0.10118	0.056212	0.097506	0.058108	0.096062	0.078983
718.5	0.407		718.5	0.2482	0.22682	0.20053	0.25672	0.2785	0.28779	0.25		718.5	0.068544	0.10458	0.059538	0.10036	0.061684	0.099687	0.0824
719	0.405		719	0.2489	0.22886	0.20265	0.25736	0.2785	0.288	0.25083		719	0.072022	0.10759	0.063022	0.10248	0.065206	0.10313	0.085533
719.5	0.401		719.5	0.24819	0.2289	0.20304	0.25587	0.27714	0.28662	0.25		719.5	0.074589	0.10938	0.065848	0.10405	0.067597	0.10543	0.087667
720	0.397		720	0.24697	0.22841	0.20315	0.25425	0.27619	0.28492	0.24883		720	0.076681	0.11092	0.068384	0.10629	0.069811	0.10761	0.089983
720.5	0.393		720.5	0.24526	0.22759	0.20237	0.25196	0.27392	0.28211	0.24717		720.5	0.078443	0.11204	0.070041	0.10818	0.071629	0.10948	0.0915
721	0.389		721	0.24359	0.22703	0.20158	0.2499	0.27158	0.27904	0.24567		721	0.080012	0.11323	0.071249	0.10923	0.073149	0.11127	0.092883
721.5	0.384		721.5	0.24224	0.22637	0.2008	0.24798	0.26911	0.27618	0.24367		721.5	0.081468	0.11417	0.072261	0.10985	0.074603	0.11271	0.094233
722	0.381		722	0.24137	0.22614	0.20112	0.24757	0.26819	0.27505	0.24317		722	0.083198	0.11552	0.074093	0.11081	0.076377	0.11462	0.09595
722.5	0.378		722.5	0.24053	0.2261	0.20145	0.24711	0.26752	0.27475	0.243		722.5	0.084862	0.11681	0.076048	0.11227	0.078383	0.11636	0.097383
723	0.376		723	0.24034	0.2266	0.20163	0.24664	0.26714	0.27476	0.243		723	0.08668	0.11842	0.078519	0.11405	0.080901	0.11836	0.09935
723.5	0.374		723.5	0.2407	0.22784	0.20222	0.2465	0.26673	0.27432	0.24317		723.5	0.088869	0.12054	0.081205	0.11607	0.083742	0.12036	0.1018
724	0.375		724	0.24244	0.23014	0.20416	0.24799	0.26762	0.27515	0.2445		724	0.092296	0.12343	0.084839	0.11887	0.08725	0.12353	0.10507
724.5	0.376		724.5	0.24402	0.23195	0.20643	0.2493	0.26886	0.27604	0.246		724.5	0.095704	0.12621	0.087635	0.12152	0.090248	0.12671	0.10808
725	0.377		725	0.24537	0.23368	0.20835	0.25013	0.27002	0.27707	0.24733		725	0.098281	0.12845	0.089891	0.12409	0.092744	0.12975	0.11048
725.5	0.377		725.5	0.24608	0.2356	0.21	0.25103	0.27054	0.27775	0.24867		725.5	0.10062	0.1308	0.09241	0.12658	0.09509	0.13235	0.11308
726	0.379		726	0.24732	0.23794	0.21166	0.25282	0.2711	0.27945	0.25		726	0.10349	0.13328	0.095441	0.12897	0.097563	0.13504	0.1155
726.5	0.381		726.5	0.24968	0.24051	0.21423	0.25568	0.2739	0.28249	0.25283		726.5	0.10786	0.13646	0.099374	0.13193	0.10114	0.13877	0.11923
727	0.384		727	0.25187	0.24291	0.21656	0.25813	0.27711	0.2853	0.25533		727	0.11148	0.13914	0.10257	0.13442	0.10446	0.14233	0.12217
727.5	0.386		727.5	0.25383	0.24595	0.21946	0.26042	0.28053	0.28784	0.258		727.5	0.115	0.14207	0.10576	0.13733	0.10769	0.14593	0.12567
728	0.389		728	0.25604	0.24875	0.22257	0.2626	0.28311	0.28969	0.26067		728	0.11758	0.14484	0.1084	0.14001	0.11049	0.14925	0.12833
728.5	0.391		728.5	0.25873	0.25154	0.22562	0.2648	0.28576	0.29193	0.26333		728.5	0.12025	0.14765	0.1111	0.14274	0.11365	0.15234	0.13133
729	0.393		729	0.26088	0.25355	0.22764	0.26627	0.28775	0.29388	0.26517		729	0.12228	0.14975	0.11351	0.14455	0.11632	0.15452	0.13367
729.5	0.396		729.5	0.26337	0.25648	0.23015	0.26848	0.2905	0.29675	0.2675		729.5	0.12507	0.15255	0.11652	0.14722	0.11938	0.15721	0.13633
730	0.401		730	0.2664	0.25977	0.23369	0.2716	0.29377	0.30028	0.271		730	0.12891	0.15599	0.12012	0.15109	0.12275	0.16075	0.14
730.5	0.406		730.5	0.27089	0.26453	0.23813	0.27619	0.29798	0.30493	0.2755		730.5	0.1336	0.16066	0.12449	0.15593	0.12739	0.16561	0.14467
731	0.412		731	0.2752	0.26888	0.24233	0.28065	0.30204	0.3094	0.27967		731	0.13832	0.16474	0.12876	0.16019	0.13178	0.17011	0.149
731.5	0.418		731.5	0.27928	0.27334	0.24632	0.2853	0.30687	0.31427	0.284		731.5	0.14264	0.16865	0.13281	0.16381	0.13621	0.17431	0.15317
732	0.424		732	0.28294	0.27715	0.25028	0.2893	0.31108	0.31816	0.288		732	0.14629	0.17194	0.13608	0.16737	0.13991	0.17773	0.1565
732.5	0.428		732.5	0.28698	0.28044	0.25379	0.29317	0.31526	0.32185	0.29183		732.5	0.14952	0.17498	0.13926	0.17046	0.14362	0.18151	0.16
733	0.432		733	0.29054	0.28396	0.25676	0.29675	0.31905	0.32508	0.2955		733	0.15292	0.17836	0.143	0.17337	0.14663	0.18558	0.16333
733.5	0.435		733.5	0.29245	0.28696	0.25798	0.29908	0.32179	0.32756	0.29767		733.5	0.1558	0.18088	0.146	0.17532	0.14892	0.18879	0.166
734	0.436		734	0.29292	0.28869	0.2582	0.29928	0.32232	0.32824	0.29817		734	0.15801	0.18235	0.14771	0.1769	0.15036	0.19064	0.16767
734.5	0.433		734.5	0.29165	0.28745	0.25739	0.29699	0.32016	0.32624	0.2965		734.5	0.15875	0.18206	0.14825	0.17743	0.15147	0.19094	0.168
735	0.427		735	0.2882	0.28319	0.25501	0.29293	0.31597	0.32178	0.29283		735	0.1582	0.1806	0.14816	0.17646	0.15176	0.18938	0.16733
735.5	0.419		735.5	0.28326	0.27828	0.25133	0.28841	0.31068	0.31599	0.28783		735.5	0.157	0.17826	0.14704	0.17457	0.15122	0.18707	0.16583
736	0.411		736	0.27854	0.27401	0.24735	0.28411	0.30514	0.31044	0.28317		736	0.15611	0.17621	0.1458	0.17286	0.14996	0.18488	0.16433
736.5	0.405		736.5	0.27471	0.27084	0.24425	0.27987	0.30025	0.30591	0.27933		736.5	0.15553	0.17504	0.14532	0.17174	0.14862	0.18355	0.1635
737	0.399		737	0.27119	0.26769	0.24081	0.27556	0.29558	0.30208	0.27567		737	0.1541	0.17355	0.14499	0.16993	0.14732	0.18194	0.162
737.5	0.394		737.5	0.26818	0.26489	0.23785	0.27157	0.29161	0.29807	0.27217		737.5	0.15298	0.17206	0.14413	0.16822	0.14683	0.18077	0.16083
738	0.39		738	0.26579	0.26288	0.23542	0.26875	0.28877	0.29477	0.2695		738	0.15213	0.17064	0.1434	0.16706	0.14647	0.17977	0.15983
738.5	0.387		738.5	0.26414	0.26134	0.23449	0.26736	0.28741	0.29253	0.26767		738.5	0.15211	0.16995	0.14324	0.16683	0.14646	0.17908	0.1595
739	0.386		739	0.26361	0.26122	0.23506	0.26768	0.28774	0.29248	0.268		739	0.15331	0.17078	0.14442	0.16731	0.14746	0.17938	0.16017
739.5	0.385		739.5	0.26326	0.26067	0.23559	0.26772	0.28783	0.29269	0.26817		739.5	0.15488	0.1719	0.14557	0.16775	0.14865	0.18009	0.16167
740	0.384		740	0.26313	0.25993	0.23522	0.26781	0.2878	0.29312	0.26783		740	0.15624	0.17271	0.14717	0.16861	0.14974	0.18087	0.16267
740.5	0.383		740.5	0.26245	0.25892	0.23436	0.26742	0.28735	0.29274	0.267		740.5	0.15666	0.17276	0.14785	0.16928	0.15028	0.18111	0.163
741	0.383		741	0.26209	0.25897	0.23414	0.26731	0.2874	0.29204	0.26683		741	0.15707	0.17304	0.14828	0.16947	0.15095	0.1815	0.16333
741.5	0.382		741.5	0.26154	0.25941	0.2344	0.26641	0.28688	0.29106	0.2665		741.5	0.15723	0.17337	0.14827	0.16941	0.15155	0.18175	0.1635
742	0.381		742	0.26106	0.25933	0.23428	0.26565	0.28548	0.29041	0.26583		742	0.15742	0.17304	0.1486	0.16941	0.15238	0.18218	0.16367
742.5	0.38		742.5	0.26072	0.25955	0.23409	0.26506	0.28464	0.29019	0.26583		742.5	0.15818	0.17346	0.14918	0.17027	0.15357	0.18317	0.1645
743	0.378		743	0.25991	0.25917	0.23331	0.26426	0.28357	0.28891	0.26483		743	0.15866	0.17395	0.1493	0.16992	0.15426	0.18344	0.16483
743.5	0.376		743.5	0.25903	0.25841	0.23298	0.26337	0.28301	0.2877	0.264		743.5	0.15895	0.17422	0.14968	0.16913	0.1548	0.18332	0.165
744	0.373		744	0.25734	0.25676	0.23229	0.26139	0.2813	0.28563	0.26233		744	0.15825	0.17308	0.14966	0.16805	0.15472	0.18208	0.16433
744.5	0.369		744.5	0.25468	0.25416	0.22981	0.2584	0.27874	0.28322	0.25983		744.5	0.15689	0.17088	0.14877	0.16665	0.15317	0.17999	0.16283
745	0.364		745	0.25133	0.25081	0.22625	0.25481	0.27491	0.27938	0.25617		745	0.15497	0.1684	0.14677	0.16455	0.15077	0.17732	0.1605
745.5	0.361		745.5	0.24939	0.24828	0.22408	0.25257	0.27194	0.27641	0.25367		745.5	0.15409	0.16718	0.14594	0.16365	0.14926	0.17637	0.15933
746	0.358		746	0.24869	0.24744	0.2237	0.25167	0.27091	0.27511	0.253		746	0.15409	0.16715	0.14681	0.16405	0.14982	0.17684	0.15983
746.5	0.356		746.5	0.24831	0.24721	0.22352	0.25112	0.27013	0.27474	0.2525		746.5	0.15445	0.16705	0.1476	0.16473	0.15091	0.17748	0.16033
747	0.354		747	0.24594	0.24516	0.22186	0.24883	0.2678	0.27266	0.2505		747	0.15411	0.16587	0.14671	0.16368	0.15057	0.17627	0.15967
747.5	0.352		747.5	0.2432	0.24242	0.2199	0.24696	0.26494	0.27	0.24783		747.5	0.15318	0.16484	0.1453	0.16188	0.14916	0.1746	0.15817
748	0.35		748	0.24193	0.2403	0.21842	0.24633	0.26372	0.26855	0.2465		748	0.15284	0.16478	0.14467	0.16114	0.14808	0.17399	0.15767
748.5	0.35		748.5	0.24283	0.24024	0.21797	0.24702	0.26423	0.26904	0.24683		748.5	0.15334	0.16552	0.14527	0.16146	0.14813	0.17456	0.158
749	0.35		749	0.24451	0.24188	0.21945	0.24768	0.26575	0.27033	0.24833		749	0.15512	0.16721	0.14706	0.16332	0.14964	0.17631	0.15967
749.5	0.35		749.5	0.24462	0.24328	0.22022	0.24746	0.26575	0.2709	0.24867		749.5	0.15622	0.16795	0.14807	0.1641	0.15092	0.17715	0.16067
750	0.348		750	0.24291	0.2428	0.21992	0.24662	0.26437	0.26967	0.24783		750	0.15599	0.16702	0.14752	0.16366	0.15097	0.17691	0.1605
750.5	0.345		750.5	0.24001	0.2406	0.21771	0.24438	0.26226	0.26683	0.24533		750.5	0.15435	0.16449	0.14584	0.16204	0.14961	0.17517	0.1585
751	0.342		751	0.23718	0.23813	0.21543	0.24162	0.26018	0.26338	0.2425		751	0.15168	0.16195	0.14394	0.16015	0.14769	0.17276	0.1565
751.5	0.34		751.5	0.23579	0.23646	0.21401	0.2401	0.25894	0.26154	0.24117		751.5	0.15051	0.16079	0.14314	0.15927	0.14701	0.17144	0.15533
752	0.338		752	0.23545	0.23511	0.21365	0.24003	0.25763	0.26126	0.2405		752	0.15103	0.16087	0.14316	0.15939	0.14705	0.17159	0.1555
752.5	0.336		752.5	0.23471	0.23289	0.21262	0.23894	0.25561	0.26032	0.23933		752.5	0.15141	0.1604	0.14287	0.15904	0.14652	0.17147	0.15517
753	0.334		753	0.23294	0.23113	0.21074	0.23703	0.2532	0.2581	0.23717		753	0.15082	0.15953	0.14177	0.15791	0.1455	0.17031	0.1545
753.5	0.33		753.5	0.23055	0.22921	0.20869	0.23446	0.25078	0.2558	0.235		753.5	0.1494	0.15839	0.14017	0.15581	0.14434	0.16848	0.1525
754	0.327		754	0.22826	0.22738	0.20702	0.23246	0.24878	0.25394	0.23283		754	0.14785	0.15754	0.13918	0.15418	0.1434	0.16666	0.1515
754.5	0.322		754.5	0.22506	0.22402	0.2043	0.22931	0.24523	0.25033	0.2295		754.5	0.14566	0.15533	0.13794	0.15211	0.14138	0.16441	0.14933
755	0.318		755	0.22132	0.22082	0.20112	0.22611	0.24172	0.24571	0.22617		755	0.14319	0.1527	0.13613	0.14975	0.13868	0.16236	0.14717
755.5	0.314		755.5	0.21796	0.21765	0.19835	0.22291	0.23813	0.24199	0.22283		755.5	0.14121	0.15044	0.1344	0.14782	0.13661	0.16072	0.14517
756	0.311		756	0.21607	0.21531	0.19653	0.22076	0.236	0.23949	0.22067		756	0.14008	0.14971	0.13375	0.1469	0.13572	0.15951	0.1445
756.5	0.308		756.5	0.21407	0.21352	0.19453	0.21829	0.2333	0.2374	0.2185		756.5	0.13894	0.14842	0.13306	0.14588	0.13491	0.15782	0.14317
757	0.305		757	0.21187	0.21172	0.19253	0.21645	0.2314	0.2355	0.21667		757	0.13764	0.14739	0.1318	0.14437	0.13382	0.15639	0.14183
757.5	0.306		757.5	0.21182	0.21201	0.19249	0.21676	0.23178	0.23578	0.21683		757.5	0.1381	0.14767	0.13163	0.14482	0.13415	0.15683	0.14233
758	0.307		758	0.21353	0.21304	0.19393	0.21807	0.23294	0.2369	0.21817		758	0.13953	0.14885	0.13249	0.14644	0.1356	0.15786	0.1435
758.5	0.307		758.5	0.21496	0.21403	0.19455	0.21839	0.23317	0.23762	0.21883		758.5	0.14013	0.14862	0.133	0.14718	0.13613	0.15811	0.14383
759	0.307		759	0.21467	0.21376	0.19416	0.21792	0.23229	0.2372	0.21833		759	0.13944	0.14785	0.13284	0.1461	0.13578	0.15754	0.14333
759.5	0.308		759.5	0.21438	0.21375	0.19371	0.21819	0.23263	0.23734	0.21833		759.5	0.13946	0.14795	0.13289	0.14574	0.13594	0.15735	0.14317
760	0.312		760	0.21639	0.21578	0.19552	0.221	0.23533	0.23988	0.22067		760	0.1413	0.15027	0.13498	0.14796	0.13852	0.15965	0.1455
760.5	0.315		760.5	0.21917	0.2187	0.19743	0.22398	0.2384	0.24233	0.22317		760.5	0.14317	0.15233	0.13684	0.15033	0.14052	0.16227	0.1475
761	0.316		761	0.22062	0.2199	0.19872	0.22483	0.24006	0.24298	0.22467		761	0.14393	0.15291	0.13754	0.15135	0.14046	0.16341	0.14817
761.5	0.316		761.5	0.2204	0.21996	0.19924	0.22414	0.24034	0.24294	0.22433		761.5	0.1439	0.15242	0.13727	0.15138	0.13961	0.16299	0.14783
762	0.32		762	0.22305	0.22303	0.20291	0.22698	0.24371	0.24656	0.22783		762	0.14661	0.15498	0.13986	0.15333	0.14152	0.16502	0.15033
762.5	0.33		762.5	0.23107	0.23137	0.21104	0.23599	0.25214	0.2558	0.23617		762.5	0.15273	0.16178	0.14571	0.15883	0.14797	0.17145	0.1565
763	0.351		763	0.24656	0.24686	0.22523	0.25188	0.26851	0.27327	0.25217		763	0.16319	0.17346	0.1558	0.16958	0.15838	0.18349	0.16717
763.5	0.387		763.5	0.27124	0.27165	0.24727	0.27726	0.29625	0.30155	0.2775		763.5	0.17926	0.19049	0.17062	0.18641	0.17451	0.20241	0.18383
764	0.435		764	0.30499	0.30557	0.2772	0.31105	0.3337	0.33886	0.312		764	0.20128	0.21416	0.19189	0.20984	0.19676	0.22762	0.207
764.5	0.477		764.5	0.3349	0.33575	0.30397	0.34082	0.36621	0.37118	0.34217		764.5	0.22067	0.23504	0.21046	0.23026	0.21626	0.24946	0.22683
765	0.495		765	0.34788	0.34926	0.31608	0.35329	0.37946	0.38466	0.355		765	0.22942	0.24461	0.21916	0.23961	0.22467	0.25958	0.23633
765.5	0.482		765.5	0.33765	0.33978	0.308	0.34379	0.3687	0.3742	0.3455		765.5	0.2234	0.23808	0.21323	0.23363	0.21833	0.25343	0.22983
766	0.448		766	0.31272	0.31495	0.28574	0.31987	0.34231	0.34779	0.32067		766	0.2082	0.2213	0.19783	0.21778	0.20343	0.23593	0.214
766.5	0.408		766.5	0.2849	0.28562	0.25936	0.29112	0.31173	0.31695	0.29167		766.5	0.18961	0.20114	0.18006	0.19856	0.18597	0.2145	0.19517
767	0.373		767	0.2613	0.26052	0.23671	0.26512	0.28353	0.28904	0.26617		767	0.17284	0.1834	0.16465	0.18098	0.17037	0.19558	0.178
767.5	0.344		767.5	0.24137	0.24031	0.2187	0.24428	0.26092	0.26627	0.24517		767.5	0.15888	0.16896	0.15183	0.16647	0.15714	0.17989	0.16383
768	0.32		768	0.22506	0.22481	0.2047	0.22826	0.24387	0.24852	0.22933		768	0.14807	0.1577	0.14154	0.15504	0.14615	0.16731	0.15267
768.5	0.303		768.5	0.21228	0.21237	0.1935	0.21563	0.23105	0.23485	0.21667		768.5	0.14031	0.14919	0.13423	0.14661	0.13796	0.15788	0.14433
769	0.288		769	0.20165	0.20172	0.18381	0.20489	0.21953	0.22301	0.206		769	0.1336	0.14192	0.12789	0.1395	0.13062	0.14998	0.1375
769.5	0.277		769.5	0.19336	0.19312	0.17627	0.19707	0.21031	0.2133	0.197		769.5	0.12781	0.136	0.12189	0.1339	0.12488	0.1434	0.13133
770	0.269		770	0.1877	0.188	0.17134	0.19169	0.20473	0.20708	0.19183		770	0.124	0.13202	0.11826	0.13014	0.1213	0.13924	0.12733
770.5	0.264		770.5	0.18461	0.18503	0.1683	0.18802	0.2011	0.20356	0.1885		770.5	0.12217	0.12989	0.11683	0.128	0.1197	0.1371	0.12567
771	0.258		771	0.18107	0.18195	0.16561	0.18465	0.1977	0.20032	0.18533		771	0.12084	0.12806	0.11587	0.12582	0.11855	0.13547	0.12417
771.5	0.252		771.5	0.17693	0.17772	0.16176	0.18077	0.1936	0.19587	0.18133		771.5	0.11848	0.12558	0.11343	0.1229	0.1163	0.13308	0.1215
772	0.247		772	0.17272	0.1731	0.15723	0.17631	0.18916	0.19106	0.1765		772	0.11513	0.12235	0.10979	0.11962	0.11328	0.13027	0.11833
772.5	0.244		772.5	0.16977	0.16999	0.15367	0.17248	0.18596	0.18749	0.17317		772.5	0.11278	0.1193	0.10696	0.11734	0.11069	0.12786	0.11583
773	0.24		773	0.16678	0.16742	0.15134	0.16971	0.18257	0.18433	0.17033		773	0.11082	0.11686	0.1053	0.11534	0.1084	0.12501	0.1135
773.5	0.236		773.5	0.16383	0.16492	0.14906	0.16708	0.17923	0.18143	0.1675		773.5	0.10849	0.11462	0.10347	0.11318	0.10608	0.12228	0.11117
774	0.232		774	0.1614	0.16224	0.14662	0.1644	0.17663	0.17859	0.165		774	0.10658	0.11316	0.1013	0.11169	0.10428	0.12007	0.1095
774.5	0.228		774.5	0.15932	0.15987	0.14469	0.16216	0.17511	0.17645	0.16283		774.5	0.10562	0.11216	0.099784	0.11102	0.10277	0.1191	0.10847
775	0.225		775	0.1568	0.1572	0.14288	0.15976	0.17269	0.17379	0.16067		775	0.10462	0.11061	0.098706	0.10955	0.10097	0.11814	0.10728
775.5	0.222		775.5	0.15345	0.15391	0.14018	0.1568	0.16795	0.17055	0.15717		775.5	0.10261	0.10819	0.09701	0.10668	0.09834	0.11635	0.10488
776	0.219		776	0.15111	0.15138	0.13771	0.15382	0.16425	0.16802	0.15433		776	0.10068	0.10609	0.095263	0.10446	0.097214	0.11441	0.10292
776.5	0.217		776.5	0.15053	0.1509	0.13725	0.15331	0.1637	0.16743	0.15383		776.5	0.10069	0.10639	0.095593	0.10496	0.09747	0.11392	0.10318
777	0.215		777	0.14967	0.15053	0.13663	0.15242	0.16357	0.16622	0.15333		777	0.10013	0.10622	0.095482	0.10472	0.097423	0.11307	0.10282
777.5	0.212		777.5	0.14783	0.14879	0.13483	0.15078	0.16178	0.16349	0.15133		777.5	0.098593	0.10488	0.094471	0.10316	0.096257	0.11152	0.10157
778	0.21		778	0.14629	0.14699	0.13327	0.14926	0.15969	0.16137	0.14933		778	0.097689	0.1035	0.093398	0.10185	0.095583	0.10982	0.10045
778.5	0.209		778.5	0.14528	0.14562	0.13243	0.14854	0.1582	0.1606	0.1485		778.5	0.097742	0.10283	0.092687	0.1014	0.095051	0.10898	0.09975
779	0.207		779	0.1434	0.14338	0.12973	0.14673	0.15601	0.15874	0.14633		779	0.096133	0.10103	0.090734	0.099957	0.093284	0.10693	0.098017
779.5	0.204		779.5	0.14115	0.14118	0.12719	0.14453	0.1539	0.15628	0.144		779.5	0.09355	0.098488	0.088918	0.097769	0.091119	0.10517	0.095817
780	0.203		780	0.14044	0.14082	0.12697	0.14374	0.15339	0.15549	0.14333		780	0.092915	0.098324	0.089316	0.097196	0.090964	0.10503	0.095617
780.5	0.205		780.5	0.14182	0.14266	0.12975	0.14504	0.15455	0.15758	0.1455		780.5	0.095081	0.10107	0.091641	0.099097	0.092926	0.10734	0.097783
781	0.205		781	0.14255	0.14347	0.13122	0.14548	0.15491	0.15835	0.14583		781	0.096368	0.10321	0.092552	0.10014	0.093993	0.10884	0.099167
781.5	0.204		781.5	0.14175	0.14271	0.13097	0.14442	0.15463	0.15779	0.1455		781.5	0.096398	0.10326	0.091549	0.09972	0.093414	0.10926	0.098833
782	0.201		782	0.13978	0.141	0.12918	0.14272	0.15361	0.15644	0.14383		782	0.094979	0.10131	0.089978	0.098677	0.092185	0.10788	0.097483
782.5	0.2		782.5	0.13817	0.13981	0.12752	0.14181	0.15246	0.15505	0.1425		782.5	0.09368	0.099209	0.089278	0.097994	0.091107	0.10588	0.096217
783	0.198		783	0.13582	0.1376	0.12453	0.14006	0.14974	0.15191	0.14017		783	0.091745	0.095773	0.087208	0.095934	0.088682	0.10287	0.093717
783.5	0.196		783.5	0.13478	0.13602	0.12277	0.13886	0.14774	0.14952	0.1385		783.5	0.09048	0.093358	0.085364	0.09388	0.086897	0.10124	0.09185
784	0.196		784	0.13539	0.13607	0.12321	0.13884	0.14766	0.14953	0.1385		784	0.090294	0.093759	0.085495	0.09379	0.087429	0.10149	0.091967
784.5	0.196		784.5	0.13628	0.1365	0.12406	0.13881	0.14864	0.15068	0.13933		784.5	0.090615	0.095651	0.087093	0.094877	0.088564	0.10264	0.093317
785	0.194		785	0.13507	0.13526	0.12251	0.13702	0.1474	0.14928	0.13767		785	0.088936	0.095692	0.086186	0.094164	0.087482	0.10186	0.092417
785.5	0.192		785.5	0.13383	0.13422	0.12151	0.13636	0.14586	0.14799	0.13667		785.5	0.087801	0.095233	0.085059	0.093337	0.086565	0.10093	0.0915
786	0.191		786	0.1335	0.1339	0.12177	0.13604	0.14488	0.14734	0.13633		786	0.087595	0.09499	0.084335	0.092715	0.086166	0.10031	0.090967
786.5	0.192		786.5	0.13403	0.13424	0.12291	0.13647	0.14561	0.14788	0.13683		786.5	0.088717	0.0951	0.084787	0.093102	0.086557	0.10077	0.09155
787	0.193		787	0.13541	0.13549	0.12378	0.13768	0.14734	0.14947	0.138		787	0.090416	0.095276	0.085531	0.09399	0.087361	0.1017	0.092433
787.5	0.195		787.5	0.13687	0.13713	0.12484	0.13964	0.14909	0.15167	0.14		787.5	0.092059	0.096057	0.086831	0.095545	0.089027	0.10304	0.09375
788	0.198		788	0.13887	0.13945	0.12664	0.14149	0.15101	0.15436	0.14183		788	0.093183	0.097441	0.088804	0.097328	0.091032	0.10407	0.095283
788.5	0.202		788.5	0.14183	0.14205	0.12955	0.14405	0.15449	0.15767	0.145		788.5	0.094688	0.099493	0.090978	0.099149	0.093686	0.10616	0.097333
789	0.208		789	0.14607	0.14543	0.13333	0.14802	0.15943	0.16162	0.14883		789	0.096897	0.10241	0.093304	0.10136	0.096184	0.10871	0.099733
789.5	0.212		789.5	0.1498	0.14865	0.13626	0.15147	0.16327	0.1647	0.15233		789.5	0.098974	0.10488	0.094857	0.10398	0.097967	0.11127	0.10198
790	0.214		790	0.15061	0.1496	0.13633	0.15189	0.16372	0.16538	0.153		790	0.099476	0.1055	0.094436	0.10474	0.097664	0.11136	0.10227
790.5	0.213		790.5	0.14943	0.1494	0.13533	0.1513	0.16285	0.16466	0.152		790.5	0.099297	0.10486	0.09398	0.10362	0.096568	0.11088	0.10165
791	0.214		791	0.14953	0.15053	0.13644	0.1528	0.16356	0.16542	0.15317		791	0.10063	0.10601	0.09535	0.10386	0.097196	0.11203	0.1026
791.5	0.213		791.5	0.14905	0.15075	0.13602	0.15263	0.16336	0.16505	0.15283		791.5	0.10125	0.10575	0.095928	0.10419	0.096992	0.11187	0.10265
792	0.206		792	0.14487	0.14606	0.13157	0.1474	0.15777	0.16035	0.148		792	0.097767	0.10225	0.092193	0.10127	0.093529	0.10768	0.099083
792.5	0.199		792.5	0.13874	0.1402	0.1257	0.14105	0.15091	0.15469	0.142		792.5	0.09242	0.097575	0.087128	0.096556	0.08898	0.10272	0.094283
793	0.195		793	0.13511	0.1363	0.12281	0.13825	0.14667	0.15166	0.1385		793	0.089678	0.095666	0.084905	0.094043	0.086825	0.10085	0.092017
793.5	0.192		793.5	0.13303	0.13352	0.12097	0.13661	0.14502	0.15014	0.13667		793.5	0.088038	0.095053	0.08455	0.092798	0.086218	0.10012	0.091117
794	0.19		794	0.13225	0.13148	0.12072	0.13546	0.14434	0.14901	0.13533		794	0.087019	0.094533	0.084455	0.092034	0.086426	0.099825	0.0907
794.5	0.189		794.5	0.1319	0.13115	0.12085	0.13468	0.14404	0.1481	0.13517		794.5	0.087073	0.094185	0.084138	0.09144	0.086756	0.099492	0.090517
795	0.189		795	0.13201	0.13211	0.12149	0.13437	0.14433	0.14755	0.13517		795	0.087643	0.094206	0.083953	0.09156	0.086989	0.099431	0.090633
795.5	0.189		795.5	0.13184	0.13299	0.12147	0.13377	0.14462	0.14674	0.13533		795.5	0.088224	0.094175	0.083918	0.092448	0.086892	0.099868	0.090917
796	0.188		796	0.13093	0.13283	0.12014	0.13318	0.14391	0.14655	0.13467		796	0.087925	0.093206	0.083264	0.092678	0.086004	0.099559	0.09045
796.5	0.188		796.5	0.13114	0.13242	0.11941	0.13389	0.1436	0.14658	0.1345		796.5	0.088018	0.092582	0.083221	0.092467	0.085387	0.099017	0.090117
797	0.189		797	0.13198	0.13239	0.1201	0.13486	0.14364	0.14699	0.135		797	0.088189	0.092398	0.082954	0.091482	0.085434	0.098282	0.0898
797.5	0.19		797.5	0.13335	0.13273	0.12125	0.13548	0.14429	0.14745	0.1355		797.5	0.088384	0.092637	0.083479	0.091708	0.085806	0.098711	0.090117
798	0.191		798	0.13399	0.13322	0.12162	0.13572	0.14527	0.14782	0.13633		798	0.088182	0.092883	0.083891	0.091975	0.0862	0.099133	0.090383
798.5	0.192		798.5	0.13461	0.13446	0.1222	0.13674	0.14655	0.14834	0.13717		798.5	0.088715	0.093786	0.084632	0.093402	0.086646	0.1002	0.091183
799	0.192		799	0.13481	0.13512	0.12294	0.1375	0.14665	0.14867	0.13783		799	0.088734	0.094497	0.084806	0.093919	0.086997	0.10102	0.09165
799.5	0.19		799.5	0.13386	0.13387	0.1222	0.13653	0.14526	0.1478	0.13667		799.5	0.087225	0.093789	0.084164	0.092912	0.086297	0.10043	0.090733
800	0.189		800	0.13341	0.13217	0.12082	0.13476	0.14404	0.14624	0.13517		800	0.086139	0.093286	0.083717	0.09124	0.085619	0.099693	0.089933
800.5	0.189		800.5	0.13364	0.13207	0.11981	0.13355	0.1438	0.14522	0.13483		800.5	0.086926	0.093314	0.083658	0.090934	0.085455	0.099605	0.089983
801	0.188		801	0.1329	0.13178	0.11902	0.13203	0.14283	0.14418	0.13383		801	0.086973	0.092109	0.082931	0.090634	0.08482	0.098631	0.089333
801.5	0.184		801.5	0.12929	0.12854	0.11609	0.12908	0.13978	0.14226	0.13083		801.5	0.084258	0.08887	0.080247	0.08899	0.082555	0.09563	0.086767
802	0.18		802	0.12637	0.1255	0.11377	0.12743	0.13693	0.14025	0.12833		802	0.081753	0.087802	0.07817	0.086807	0.080893	0.093461	0.084833
802.5	0.178		802.5	0.12395	0.1237	0.11164	0.12682	0.13516	0.1381	0.12667		802.5	0.080098	0.087056	0.077216	0.085056	0.080295	0.092567	0.083733
803	0.176		803	0.12216	0.12261	0.10944	0.12441	0.13306	0.13495	0.12433		803	0.079321	0.085762	0.076294	0.083626	0.07857	0.091493	0.082517
803.5	0.176		803.5	0.12163	0.12296	0.11027	0.12404	0.13276	0.13423	0.12433		803.5	0.080665	0.085609	0.076517	0.084214	0.078609	0.091799	0.0829
804	0.174		804	0.1209	0.12206	0.11005	0.1232	0.13162	0.1332	0.1235		804	0.08079	0.08513	0.076057	0.083424	0.078034	0.091477	0.082483
804.5	0.17		804.5	0.11796	0.11867	0.10755	0.12043	0.12863	0.13034	0.12067		804.5	0.077889	0.082452	0.073933	0.080891	0.07519	0.08915	0.079933
805	0.167		805	0.11554	0.11595	0.1052	0.11797	0.1261	0.12781	0.11817		805	0.074982	0.080723	0.072627	0.079228	0.072507	0.08655	0.077767
805.5	0.167		805.5	0.11527	0.11588	0.10535	0.11786	0.12569	0.1277	0.118		805.5	0.074309	0.081113	0.072848	0.079857	0.072966	0.085808	0.077817
806	0.167		806	0.1157	0.11654	0.10628	0.11833	0.12633	0.12811	0.1185		806	0.075014	0.081668	0.07345	0.081311	0.074725	0.086243	0.078733
806.5	0.168		806.5	0.11612	0.11663	0.10708	0.11886	0.12716	0.12867	0.11917		806.5	0.076568	0.081769	0.074187	0.082135	0.075831	0.087341	0.079633
807	0.169		807	0.11655	0.11605	0.10691	0.11887	0.12749	0.12906	0.11917		807	0.077522	0.082261	0.074914	0.081759	0.07597	0.087853	0.080067
807.5	0.168		807.5	0.1165	0.11524	0.10584	0.118	0.12639	0.12895	0.1185		807.5	0.077182	0.082255	0.074075	0.080202	0.075553	0.086994	0.0794
808	0.164		808	0.11347	0.11299	0.1022	0.11469	0.12306	0.12527	0.11517		808	0.073815	0.078977	0.070426	0.07637	0.072208	0.083596	0.0759
808.5	0.163		808.5	0.11226	0.11216	0.10093	0.1136	0.12201	0.12308	0.114		808.5	0.072527	0.077204	0.068758	0.075102	0.070972	0.082705	0.07455
809	0.166		809	0.11384	0.11377	0.10288	0.1161	0.12388	0.12486	0.116		809	0.074109	0.079257	0.07125	0.077697	0.072009	0.085025	0.076567
809.5	0.168		809.5	0.11546	0.11527	0.10502	0.11816	0.12533	0.12719	0.1175		809.5	0.075455	0.080814	0.072979	0.079789	0.07375	0.086213	0.078183
810	0.168		810	0.11616	0.11554	0.10514	0.11799	0.12563	0.12753	0.11817		810	0.075526	0.080861	0.072924	0.080235	0.074118	0.085641	0.0782
810.5	0.169		810.5	0.11793	0.11749	0.10639	0.11905	0.12698	0.12895	0.11933		810.5	0.076921	0.082241	0.074118	0.081368	0.075604	0.08682	0.0795
811	0.169		811	0.11814	0.11843	0.10702	0.11994	0.12757	0.12999	0.12017		811	0.077419	0.083027	0.074566	0.081764	0.075038	0.087456	0.079883
811.5	0.171		811.5	0.11865	0.11996	0.10873	0.12081	0.12901	0.13161	0.12167		811.5	0.078361	0.083834	0.075005	0.081963	0.075176	0.088117	0.080417
812	0.172		812	0.11969	0.12111	0.10992	0.12115	0.13055	0.13249	0.1225		812	0.079198	0.084237	0.075219	0.082119	0.076135	0.089089	0.080983
812.5	0.172		812.5	0.12006	0.12116	0.11009	0.12201	0.13064	0.13209	0.12267		812.5	0.079591	0.083638	0.075329	0.082107	0.076702	0.089324	0.0811
813	0.171		813	0.11949	0.11958	0.1093	0.12237	0.12994	0.13105	0.12183		813	0.078486	0.082779	0.074418	0.081556	0.076351	0.088402	0.08035
813.5	0.173		813.5	0.11913	0.11886	0.10919	0.12222	0.1301	0.13097	0.12167		813.5	0.077818	0.083338	0.074555	0.081296	0.076014	0.08804	0.080167
814	0.175		814	0.12043	0.12022	0.11013	0.1226	0.13137	0.13277	0.12283		814	0.078641	0.085138	0.075614	0.081864	0.076817	0.089306	0.081217
814.5	0.177		814.5	0.12124	0.12065	0.11041	0.12319	0.13171	0.13382	0.1235		814.5	0.079223	0.085598	0.076196	0.082514	0.077468	0.090094	0.08185
815	0.177		815	0.12165	0.12103	0.11097	0.12349	0.13271	0.1349	0.12417		815	0.079554	0.085357	0.076181	0.083433	0.078287	0.090388	0.082217
815.5	0.18		815.5	0.12393	0.12379	0.1135	0.12602	0.13642	0.1389	0.12717		815.5	0.082233	0.087248	0.078244	0.086218	0.079939	0.093146	0.084467
816	0.187		816	0.12964	0.13026	0.11898	0.13209	0.14303	0.14558	0.13333		816	0.087074	0.092352	0.08272	0.091126	0.084276	0.098037	0.089267
816.5	0.194		816.5	0.13459	0.13583	0.12395	0.1377	0.14881	0.15106	0.13883		816.5	0.090852	0.096632	0.086638	0.09507	0.088668	0.10238	0.093317
817	0.201		817	0.13867	0.14037	0.1289	0.14285	0.15343	0.15594	0.14333		817	0.09321	0.099837	0.090197	0.098491	0.092866	0.10575	0.096767
817.5	0.207		817.5	0.14357	0.14475	0.13247	0.14716	0.1577	0.16089	0.14783		817.5	0.096038	0.10293	0.093025	0.10093	0.095568	0.10913	0.0996
818	0.216		818	0.15072	0.15144	0.13803	0.15345	0.16422	0.16796	0.15417		818	0.10021	0.10816	0.096814	0.10472	0.099267	0.11346	0.10368
818.5	0.225		818.5	0.15727	0.15747	0.14284	0.15956	0.17074	0.17446	0.16033		818.5	0.10423	0.1116	0.1002	0.10843	0.10214	0.11773	0.10733
819	0.239		819	0.16576	0.16647	0.15133	0.16956	0.18148	0.18418	0.16967		819	0.11028	0.1173	0.10589	0.11502	0.108	0.12533	0.1135
819.5	0.258		819.5	0.17818	0.17923	0.16338	0.18322	0.19626	0.19855	0.183		819.5	0.11875	0.12659	0.11284	0.12427	0.11627	0.13518	0.12233
820	0.287		820	0.20091	0.20194	0.18488	0.20612	0.22041	0.22325	0.20617		820	0.13444	0.14447	0.12704	0.14039	0.13227	0.15303	0.13833
820.5	0.326		820.5	0.23104	0.23168	0.21212	0.23631	0.25291	0.25567	0.23667		820.5	0.15555	0.16708	0.14724	0.16211	0.15309	0.1758	0.16017
821	0.385		821	0.27384	0.2751	0.25123	0.27903	0.29956	0.30405	0.2805		821	0.18502	0.19775	0.17674	0.19297	0.18187	0.20982	0.19083
821.5	0.473		821.5	0.33809	0.33861	0.30886	0.34307	0.36836	0.37445	0.34517		821.5	0.22696	0.24251	0.21732	0.23789	0.22324	0.25836	0.23433
822	0.617		822	0.44023	0.44094	0.40189	0.44618	0.48023	0.48792	0.4495		822	0.29496	0.31494	0.28369	0.30938	0.29074	0.3364	0.305
822.5	0.827		822.5	0.58943	0.59167	0.53893	0.59976	0.64446	0.65374	0.603		822.5	0.3959	0.42429	0.38304	0.4168	0.39071	0.45069	0.41033
823	1.06		823	0.7564	0.75893	0.69215	0.77115	0.82762	0.839	0.77417		823	0.50965	0.54739	0.49393	0.53728	0.50268	0.57971	0.5285
823.5	1.22		823.5	0.87476	0.87628	0.80016	0.89188	0.95407	0.96984	0.8945		823.5	0.59057	0.63476	0.57151	0.62311	0.58277	0.67225	0.61267
824	1.25		824	0.89334	0.89412	0.81796	0.91118	0.97154	0.99141	0.91317		824	0.60537	0.65071	0.58458	0.63907	0.59752	0.69008	0.628
824.5	1.16		824.5	0.82778	0.82973	0.75922	0.84526	0.90118	0.91897	0.847		824.5	0.56282	0.60597	0.54282	0.59539	0.55507	0.64173	0.584
825	1.02		825	0.72555	0.72897	0.66517	0.74098	0.79306	0.80523	0.74317		825	0.49398	0.53182	0.47548	0.52251	0.48607	0.56314	0.51217
825.5	0.877		825.5	0.62503	0.6296	0.57315	0.63802	0.68519	0.69328	0.64067		825.5	0.42528	0.45652	0.40868	0.44911	0.41807	0.48468	0.4405
826	0.765		826	0.54612	0.55027	0.50106	0.5581	0.59844	0.60582	0.55983		826	0.37177	0.39814	0.35673	0.39192	0.36583	0.42414	0.38483
826.5	0.7		826.5	0.49961	0.50211	0.45847	0.51068	0.54659	0.5536	0.512		826.5	0.33997	0.36306	0.32685	0.35901	0.33464	0.38829	0.352
827	0.687		827	0.48944	0.49188	0.44888	0.49954	0.53544	0.54331	0.50133		827	0.33287	0.35508	0.32009	0.35085	0.32705	0.3807	0.3445
827.5	0.713		827.5	0.50837	0.5104	0.46615	0.51794	0.55555	0.56352	0.52033		827.5	0.34508	0.36774	0.3321	0.36385	0.33837	0.39497	0.357
828	0.737		828	0.52588	0.52773	0.4817	0.53555	0.57355	0.58256	0.53817		828	0.35642	0.38101	0.34346	0.37623	0.34905	0.40723	0.36867
828.5	0.715		828.5	0.51092	0.51234	0.46732	0.51965	0.55662	0.56517	0.522		828.5	0.3459	0.37153	0.33442	0.3658	0.33972	0.39407	0.35867
829	0.641		829	0.457	0.45934	0.41907	0.46419	0.4989	0.50654	0.4675		829	0.30976	0.33416	0.29922	0.32746	0.30575	0.35253	0.3215
829.5	0.547		829.5	0.38774	0.39057	0.357	0.39362	0.42412	0.43023	0.39733		829.5	0.26396	0.28423	0.25445	0.27899	0.26099	0.30071	0.27383
830	0.463		830	0.32785	0.33036	0.30197	0.33258	0.35851	0.36365	0.336		830	0.22346	0.23969	0.21488	0.23703	0.22079	0.25483	0.23183
830.5	0.398		830.5	0.28198	0.28383	0.25785	0.28694	0.30838	0.31308	0.28867		830.5	0.19174	0.20492	0.18509	0.20343	0.19048	0.21835	0.19883
831	0.348		831	0.24674	0.24749	0.2235	0.25024	0.26866	0.27428	0.25183		831	0.16603	0.17727	0.1614	0.17542	0.16503	0.18882	0.17217
831.5	0.314		831.5	0.22083	0.22116	0.20048	0.22362	0.23979	0.24528	0.22517		831.5	0.14765	0.15758	0.14306	0.15498	0.14567	0.16755	0.153
832	0.293		832	0.20578	0.20608	0.18803	0.20893	0.22456	0.22851	0.2105		832	0.13604	0.14609	0.13157	0.14405	0.13425	0.15508	0.14117
832.5	0.29		832.5	0.20331	0.20428	0.18611	0.20724	0.22354	0.22526	0.20817		832.5	0.13483	0.14472	0.12975	0.14353	0.13392	0.15332	0.14017
833	0.304		833	0.21356	0.21476	0.19508	0.2179	0.23518	0.23664	0.219		833	0.14313	0.15329	0.1367	0.15249	0.14063	0.16173	0.148
833.5	0.334		833.5	0.23436	0.23636	0.21553	0.24058	0.25875	0.26068	0.24117		833.5	0.15786	0.1693	0.15115	0.16827	0.15316	0.17965	0.16317
834	0.378		834	0.26515	0.26716	0.24414	0.27268	0.29204	0.29631	0.27283		834	0.17832	0.19198	0.17143	0.19087	0.17305	0.20449	0.18483
834.5	0.419		834.5	0.2933	0.29494	0.26897	0.30097	0.32275	0.32825	0.3015		834.5	0.19699	0.21345	0.18992	0.20979	0.19263	0.22611	0.20483
835	0.434		835	0.30509	0.30704	0.27869	0.31121	0.33662	0.33989	0.31317		835	0.20671	0.22146	0.1985	0.21806	0.2009	0.23494	0.2135
835.5	0.413		835.5	0.2914	0.29268	0.26593	0.29584	0.32092	0.32308	0.29833		835.5	0.19784	0.20996	0.18945	0.20765	0.19223	0.22351	0.2035
836	0.367		836	0.25882	0.25903	0.23549	0.2624	0.284	0.28643	0.26417		836	0.174	0.18428	0.16704	0.18359	0.17016	0.19765	0.1795
836.5	0.319		836.5	0.22306	0.22323	0.20347	0.22699	0.24422	0.24749	0.22783		836.5	0.14834	0.15937	0.14327	0.15752	0.1464	0.16935	0.15383
837	0.28		837	0.19443	0.19506	0.17876	0.19815	0.2128	0.21583	0.19917		837	0.1294	0.13966	0.12488	0.1372	0.12712	0.14708	0.13417
837.5	0.25		837.5	0.17391	0.17439	0.16066	0.17658	0.19034	0.19243	0.178		837.5	0.11554	0.125	0.11117	0.12217	0.11293	0.13184	0.11983
838	0.229		838	0.15833	0.15848	0.14561	0.16126	0.17281	0.17492	0.16183		838	0.10425	0.11274	0.10117	0.11102	0.10296	0.12053	0.10883
838.5	0.212		838.5	0.14585	0.14511	0.13235	0.14851	0.15875	0.16139	0.14867		838.5	0.095031	0.10298	0.092125	0.10112	0.09361	0.1098	0.099117
839	0.198		839	0.13496	0.13343	0.12212	0.13733	0.14702	0.14976	0.13733		839	0.087859	0.094822	0.084802	0.091999	0.085522	0.099991	0.090833
839.5	0.195		839.5	0.13186	0.13183	0.12023	0.1347	0.14312	0.14755	0.135		839.5	0.086565	0.092037	0.082867	0.089357	0.083491	0.096101	0.088417
840	0.184		840	0.11893	0.1221	0.10751	0.12348	0.13228	0.13676	0.1235		840	0.071021	0.077501	0.067804	0.075951	0.06816	0.080706	0.073533
840.5	0.178		840.5	0.10638	0.11108	0.095836	0.11195	0.12387	0.1266	0.11263		840.5	0.053175	0.062506	0.051295	0.061374	0.050069	0.064066	0.0571
841	0.197		841	0.11961	0.12266	0.10786	0.12487	0.13844	0.13972	0.12567		841	0.061717	0.073456	0.059605	0.071065	0.0582	0.075168	0.06655
841.5	0.235		841.5	0.15998	0.15954	0.14616	0.16277	0.17546	0.17742	0.1635		841.5	0.10237	0.11238	0.096739	0.10914	0.098216	0.11737	0.10582
842	0.225		842	0.15536	0.15375	0.14216	0.15739	0.16898	0.17088	0.158		842	0.10281	0.1104	0.095464	0.1094	0.097976	0.11685	0.10542
842.5	0.199		842.5	0.13716	0.13516	0.1255	0.13935	0.14949	0.15071	0.1395		842.5	0.08979	0.096933	0.083994	0.096694	0.086482	0.10185	0.09265
843	0.176		843	0.12026	0.11915	0.10986	0.12302	0.13191	0.13187	0.12267		843	0.077566	0.085566	0.074077	0.08289	0.075611	0.087469	0.08055
843.5	0.156		843.5	0.10291	0.1029	0.094388	0.10697	0.11403	0.1147	0.10607		843.5	0.066131	0.073073	0.063077	0.069927	0.063456	0.073437	0.068183
844	0.141		844	0.089355	0.090445	0.082575	0.094281	0.10031	0.10158	0.093117		844	0.056823	0.062826	0.053221	0.060267	0.054133	0.062942	0.05835
844.5	0.13		844.5	0.082176	0.083325	0.075273	0.086209	0.093066	0.093666	0.085633		844.5	0.05072	0.0564	0.047799	0.054565	0.048428	0.057941	0.052633
845	0.125		845	0.079682	0.081496	0.0733	0.082845	0.090785	0.089745	0.082967		845	0.049692	0.053591	0.046727	0.05326	0.046718	0.056712	0.051117
845.5	0.121		845.5	0.078514	0.079868	0.071894	0.079549	0.087904	0.086786	0.08075		845.5	0.049098	0.05144	0.046242	0.052031	0.045728	0.055821	0.050033
846	0.12		846	0.07917	0.079232	0.071682	0.078419	0.085991	0.08611	0.0801		846	0.04961	0.052665	0.047875	0.052372	0.047397	0.056336	0.05105
846.5	0.115		846.5	0.076443	0.075367	0.068239	0.075224	0.081555	0.084793	0.076933		846.5	0.04788	0.051609	0.046116	0.049743	0.046028	0.054729	0.049333
847	0.111		847	0.073535	0.071858	0.06469	0.07237	0.078637	0.083094	0.074033		847	0.045647	0.050281	0.04355	0.047791	0.043335	0.052351	0.047167
847.5	0.106		847.5	0.069748	0.068368	0.060698	0.068501	0.075175	0.078298	0.070133		847.5	0.041783	0.046422	0.039678	0.043576	0.039177	0.047633	0.04305
848	0.101		848	0.06602	0.065045	0.05693	0.064055	0.070891	0.07222	0.06585		848	0.037374	0.041474	0.035288	0.038962	0.035734	0.042932	0.038633
848.5	0.0977		848.5	0.062825	0.062693	0.054477	0.061286	0.067808	0.069534	0.0631		848.5	0.034774	0.038232	0.032565	0.037509	0.034451	0.040439	0.036333
849	0.0972		849	0.062058	0.061212	0.054747	0.061846	0.067435	0.06967	0.062817		849	0.035677	0.038556	0.03294	0.038867	0.034899	0.041198	0.037033
849.5	0.0993		849.5	0.064699	0.062239	0.056739	0.065132	0.069217	0.070325	0.0647		849.5	0.039012	0.041287	0.036042	0.04084	0.03706	0.044904	0.03985
850	0.101		850	0.067479	0.064386	0.058404	0.067431	0.071445	0.071255	0.066733		850	0.040961	0.043135	0.037907	0.041299	0.039052	0.048059	0.04175
850.5	0.0982		850.5	0.06561	0.06325	0.05657	0.064705	0.069355	0.068795	0.064733		850.5	0.03816	0.041217	0.03553	0.038276	0.037102	0.044878	0.0392
851	0.0967		851	0.063871	0.062752	0.055774	0.062842	0.069033	0.067831	0.063683		851	0.037136	0.03998	0.035107	0.038109	0.036295	0.042616	0.0382
851.5	0.0975		851.5	0.064881	0.063624	0.056963	0.063603	0.069901	0.070068	0.06485		851.5	0.038948	0.041132	0.037136	0.041323	0.037801	0.043981	0.040033
852	0.0988		852	0.066013	0.065014	0.058573	0.065283	0.070459	0.073021	0.0664		852	0.041569	0.043233	0.038972	0.044401	0.03898	0.046504	0.042283
852.5	0.0961		852.5	0.062871	0.0625	0.057676	0.063023	0.068382	0.071003	0.06425		852.5	0.039452	0.041529	0.036672	0.042833	0.036037	0.044537	0.040167
853	0.0928		853	0.05815	0.059431	0.054027	0.05895	0.065936	0.066684	0.060533		853	0.033975	0.038213	0.032843	0.037774	0.032566	0.040452	0.035983
853.5	0.0921		853.5	0.05742	0.059072	0.051367	0.057811	0.064657	0.064438	0.059133		853.5	0.03116	0.037908	0.032513	0.035754	0.031718	0.0388	0.03465
854	0.0949		854	0.061661	0.062394	0.053643	0.06174	0.066676	0.067628	0.062283		854	0.034739	0.041811	0.036956	0.039678	0.035553	0.042794	0.0386
854.5	0.0933		854.5	0.061555	0.059878	0.053318	0.061029	0.065344	0.066413	0.06125		854.5	0.03448	0.039403	0.034714	0.039353	0.034374	0.041203	0.037267
855	0.0893		855	0.05599	0.054754	0.049292	0.055848	0.061002	0.062261	0.056533		855	0.029371	0.033331	0.027712	0.033296	0.029118	0.034974	0.0313
855.5	0.0849		855.5	0.050757	0.050547	0.045438	0.052171	0.056357	0.058259	0.052267		855.5	0.02552	0.028798	0.02292	0.027774	0.024926	0.030273	0.0267
856	0.0874		856	0.052574	0.052964	0.048518	0.0556	0.059291	0.061309	0.05505		856	0.028301	0.032408	0.027725	0.030893	0.029488	0.033876	0.03045
856.5	0.0886		856.5	0.055381	0.054791	0.050104	0.057694	0.061589	0.06342	0.057167		856.5	0.031608	0.034061	0.03104	0.033516	0.032533	0.037098	0.0333
857	0.0852		857	0.053888	0.050971	0.045961	0.054177	0.058789	0.060192	0.054017		857	0.029506	0.030611	0.027297	0.031293	0.028746	0.033643	0.030167
857.5	0.08		857.5	0.048088	0.04433	0.039245	0.048049	0.053197	0.053508	0.047717		857.5	0.023156	0.024641	0.020468	0.025863	0.02297	0.02742	0.0241
858	0.0807		858	0.045899	0.043099	0.038966	0.046244	0.052149	0.051542	0.0463		858	0.020779	0.024321	0.019282	0.025149	0.020864	0.026995	0.0229
858.5	0.0827		858.5	0.047211	0.045386	0.041601	0.048457	0.053587	0.05438	0.04845		858.5	0.022569	0.026539	0.020867	0.026913	0.021349	0.029234	0.024567
859	0.0866		859	0.0516	0.049856	0.045354	0.053064	0.056687	0.059117	0.052633		859	0.027035	0.029892	0.024498	0.029597	0.024438	0.032864	0.02805
859.5	0.0907		859.5	0.05562	0.054589	0.049262	0.056865	0.060482	0.063298	0.0567		859.5	0.031242	0.032781	0.028856	0.031995	0.029099	0.036577	0.031767
860	0.0894		860	0.055035	0.053872	0.049182	0.0562	0.060181	0.061837	0.05605		860	0.031445	0.031179	0.027157	0.030993	0.028827	0.036537	0.031017
860.5	0.09		860.5	0.055329	0.054557	0.050666	0.056875	0.060694	0.061996	0.0567		860.5	0.031999	0.032497	0.026336	0.031345	0.029044	0.037186	0.031383
861	0.0934		861	0.058939	0.058474	0.051438	0.05952	0.06282	0.063813	0.05915		861	0.033642	0.036308	0.028338	0.033669	0.030583	0.038568	0.033517
861.5	0.0951		861.5	0.061703	0.060721	0.051485	0.061439	0.065735	0.065796	0.061133		861.5	0.034417	0.038327	0.030424	0.035118	0.03111	0.038769	0.034683
862	0.0947		862	0.060413	0.060883	0.052254	0.060661	0.067252	0.065568	0.0612		862	0.034865	0.037057	0.031357	0.035029	0.030788	0.037827	0.0345
862.5	0.0945		862.5	0.058767	0.060926	0.052695	0.059222	0.067833	0.064884	0.060717		862.5	0.035075	0.036315	0.03219	0.035526	0.030867	0.038721	0.034783
863	0.0931		863	0.057691	0.058586	0.050929	0.057376	0.065025	0.062552	0.0587		863	0.033046	0.034277	0.030514	0.034569	0.028131	0.037987	0.033083
863.5	0.091		863.5	0.056996	0.054653	0.049532	0.054853	0.061613	0.060039	0.056283		863.5	0.029811	0.032253	0.02779	0.031666	0.024764	0.036991	0.030567
864	0.0929		864	0.059332	0.055235	0.052885	0.056542	0.062364	0.062843	0.058183		864	0.0309	0.034363	0.02921	0.033327	0.026924	0.039306	0.032333
864.5	0.0982		864.5	0.063653	0.060213	0.056331	0.061614	0.066981	0.068758	0.062933		864.5	0.033492	0.038941	0.033169	0.036741	0.032072	0.043183	0.036267
865	0.101		865	0.065752	0.063391	0.055337	0.066362	0.069972	0.072026	0.065483		865	0.034609	0.040085	0.034765	0.039456	0.034414	0.04326	0.037783
865.5	0.0972		865.5	0.061769	0.060482	0.049865	0.062612	0.067243	0.06884	0.0618		865.5	0.031734	0.036436	0.029527	0.037111	0.029582	0.038849	0.03385
866	0.0981		866	0.06075	0.05958	0.051075	0.062156	0.066579	0.068658	0.0615		866	0.032824	0.035541	0.029103	0.037372	0.029654	0.038534	0.033833
866.5	0.103		866.5	0.065097	0.06155	0.055832	0.065732	0.069579	0.07143	0.064867		866.5	0.035985	0.038075	0.032113	0.038471	0.032861	0.042209	0.036633
867	0.104		867	0.065718	0.061938	0.058417	0.065879	0.07094	0.072798	0.065933		867	0.03572	0.037775	0.032214	0.037156	0.033162	0.042452	0.036433
867.5	0.105		867.5	0.06538	0.064242	0.059963	0.065988	0.072776	0.074525	0.06715		867.5	0.035739	0.036973	0.032864	0.038192	0.034113	0.042675	0.036767
868	0.111		868	0.067938	0.068063	0.061948	0.06935	0.075875	0.078772	0.070333		868	0.03754	0.03922	0.035998	0.041146	0.037629	0.045545	0.039483
868.5	0.118		868.5	0.072598	0.072949	0.065436	0.073615	0.079163	0.084211	0.07465		868.5	0.041366	0.045194	0.039072	0.045023	0.040657	0.051313	0.043783
869	0.119		869	0.073951	0.074526	0.06801	0.075692	0.080546	0.085608	0.076383		869	0.04353	0.047188	0.039758	0.045597	0.040465	0.052115	0.044783
869.5	0.118		869.5	0.074796	0.074313	0.069071	0.076422	0.080631	0.085448	0.076767		869.5	0.042103	0.045674	0.039432	0.046267	0.038181	0.05009	0.043633
870	0.116		870	0.071692	0.070767	0.065167	0.071891	0.077941	0.081195	0.073117		870	0.037592	0.041463	0.035242	0.04318	0.035009	0.045315	0.039633
870.5	0.119		870.5	0.073878	0.072949	0.067254	0.074022	0.081094	0.083128	0.075383		870.5	0.04013	0.044569	0.03671	0.044267	0.037957	0.048355	0.042017
871	0.127		871	0.081627	0.078995	0.073225	0.081518	0.087294	0.090239	0.082133		871	0.047406	0.053456	0.042549	0.049882	0.044104	0.054427	0.048633
871.5	0.133		871.5	0.087676	0.085941	0.077737	0.087788	0.093998	0.096337	0.088233		871.5	0.052604	0.058948	0.047789	0.054794	0.048762	0.059265	0.0537
872	0.138		872	0.091692	0.091817	0.082197	0.09107	0.10026	0.10004	0.0928		872	0.056231	0.060956	0.052157	0.05814	0.05344	0.063418	0.057383
872.5	0.141		872.5	0.091892	0.093298	0.084093	0.092089	0.10291	0.10073	0.094233		872.5	0.055673	0.061127	0.052838	0.05919	0.053327	0.064015	0.057683
873	0.142		873	0.090092	0.092153	0.081958	0.092769	0.10073	0.10032	0.093017		873	0.053786	0.059914	0.050309	0.057721	0.049158	0.06151	0.0554
873.5	0.146		873.5	0.094562	0.096447	0.085186	0.096538	0.10408	0.10649	0.097117		873.5	0.05701	0.062752	0.05298	0.061411	0.052494	0.065344	0.058667
874	0.152		874	0.10052	0.10234	0.089876	0.099737	0.10905	0.113	0.10243		874	0.060061	0.066114	0.057898	0.066148	0.058288	0.070917	0.063233
874.5	0.158		874.5	0.10625	0.10548	0.093702	0.10468	0.11429	0.11701	0.10678		874.5	0.063099	0.06899	0.062202	0.069468	0.063737	0.073701	0.066867
875	0.166		875	0.11172	0.1101	0.098722	0.11278	0.12141	0.1224	0.11278		875	0.067193	0.073801	0.06492	0.073478	0.067204	0.078034	0.070767
875.5	0.173		875.5	0.11441	0.11336	0.10134	0.11641	0.12533	0.12489	0.11567		875.5	0.067394	0.077011	0.06528	0.075405	0.065925	0.07965	0.071783
876	0.178		876	0.11805	0.11733	0.10307	0.11817	0.12646	0.12802	0.11833		876	0.068455	0.078003	0.065945	0.075761	0.066228	0.080197	0.072433
876.5	0.188		876.5	0.12547	0.12408	0.10953	0.12605	0.13418	0.13816	0.12617		876.5	0.074722	0.082389	0.07132	0.07977	0.072877	0.085816	0.077817
877	0.2		877	0.13256	0.13361	0.11836	0.1352	0.14517	0.14961	0.13583		877	0.082385	0.088761	0.076808	0.086465	0.079653	0.094172	0.084733
877.5	0.217		877.5	0.14543	0.14724	0.12992	0.14808	0.15952	0.16167	0.14867		877.5	0.092102	0.098751	0.085037	0.096523	0.087454	0.10527	0.09415
878	0.243		878	0.16644	0.16737	0.14823	0.16804	0.17941	0.18004	0.168		878	0.10544	0.1138	0.09914	0.11317	0.10183	0.12133	0.10902
878.5	0.267		878.5	0.18616	0.18617	0.16714	0.1879	0.19963	0.20082	0.188		878.5	0.11733	0.12792	0.11087	0.12835	0.11358	0.13621	0.12233
879	0.302		879	0.20875	0.20915	0.19068	0.21309	0.22543	0.22891	0.21267		879	0.13182	0.14498	0.12472	0.14445	0.12758	0.15382	0.138
879.5	0.362		879.5	0.2512	0.25215	0.23025	0.25916	0.27199	0.27706	0.25683		879.5	0.16209	0.17717	0.15329	0.1758	0.15681	0.1874	0.16867
880	0.449		880	0.31365	0.31417	0.28516	0.32178	0.34047	0.34529	0.32		880	0.20528	0.22503	0.19495	0.21937	0.20091	0.23651	0.21367
880.5	0.552		880.5	0.39102	0.38935	0.35571	0.39682	0.42518	0.4307	0.39817		880.5	0.25865	0.28147	0.24719	0.27387	0.25392	0.29853	0.269
881	0.652		881	0.4654	0.4642	0.42618	0.47324	0.50804	0.5144	0.475		881	0.31108	0.33681	0.29752	0.3295	0.30539	0.3584	0.32317
881.5	0.725		881.5	0.518	0.52096	0.47599	0.53057	0.56828	0.57461	0.5315		881.5	0.34994	0.38019	0.33734	0.37403	0.34492	0.40242	0.36467
882	0.767		882	0.54731	0.55546	0.50214	0.56201	0.60151	0.60796	0.56267		882	0.37289	0.40601	0.36021	0.39927	0.36722	0.42707	0.38867
882.5	0.778		882.5	0.55445	0.56433	0.50823	0.56893	0.60887	0.61616	0.57		882.5	0.3791	0.41059	0.36519	0.40382	0.37106	0.4329	0.39383
883	0.758		883	0.54047	0.54714	0.49602	0.55417	0.59239	0.60176	0.55517		883	0.36761	0.39861	0.35318	0.39058	0.36097	0.42017	0.382
883.5	0.712		883.5	0.50822	0.51092	0.46775	0.51918	0.55516	0.56404	0.52083		883.5	0.3437	0.37073	0.32872	0.36684	0.34026	0.39472	0.35767
884	0.654		884	0.46391	0.46689	0.42951	0.47097	0.50717	0.51467	0.47567		884	0.31449	0.33733	0.2985	0.33275	0.30938	0.36233	0.32567
884.5	0.584		884.5	0.41409	0.41511	0.38323	0.41804	0.45283	0.45891	0.42367		884.5	0.27863	0.30005	0.2655	0.29265	0.27291	0.32265	0.289
885	0.513		885	0.36659	0.36735	0.33572	0.37077	0.39811	0.40544	0.374		885	0.24224	0.26454	0.23424	0.2551	0.23898	0.28322	0.253
885.5	0.452		885.5	0.3234	0.3246	0.29236	0.32799	0.34753	0.35656	0.32883		885.5	0.2109	0.23225	0.20662	0.22307	0.20878	0.24809	0.22167
886	0.403		886	0.28315	0.2854	0.25876	0.29002	0.30616	0.31519	0.28967		886	0.18471	0.20527	0.18162	0.19654	0.18325	0.21716	0.19483
886.5	0.365		886.5	0.25359	0.25347	0.23436	0.2593	0.27821	0.28368	0.26033		886.5	0.16557	0.1849	0.16055	0.17853	0.1651	0.19308	0.17483
887	0.333		887	0.23087	0.22883	0.21296	0.235	0.25355	0.25608	0.23633		887	0.14972	0.16514	0.14271	0.16359	0.14793	0.17439	0.15733
887.5	0.313		887.5	0.21715	0.21777	0.19751	0.22032	0.23457	0.23787	0.221		887.5	0.14326	0.15431	0.13402	0.15322	0.13812	0.16597	0.148
888	0.283		888	0.19432	0.19717	0.17536	0.19662	0.20463	0.21089	0.1965		888	0.12603	0.13396	0.11744	0.13167	0.12065	0.14566	0.12933
888.5	0.257		888.5	0.17355	0.17609	0.15716	0.17466	0.18334	0.18989	0.17583		888.5	0.11001	0.11669	0.10307	0.11494	0.10517	0.12716	0.11283
889	0.243		889	0.16389	0.16258	0.14871	0.16318	0.17509	0.18062	0.16583		889	0.099175	0.10619	0.094583	0.10562	0.095992	0.11778	0.1033
889.5	0.242		889.5	0.16479	0.15806	0.14875	0.163	0.17524	0.17982	0.165		889.5	0.098325	0.10728	0.094059	0.10558	0.096181	0.11649	0.10293
890	0.238		890	0.16211	0.15633	0.1459	0.16127	0.17591	0.17532	0.16267		890	0.099283	0.11137	0.094383	0.10583	0.097721	0.11682	0.10423
890.5	0.229		890.5	0.15494	0.15265	0.13932	0.15387	0.1721	0.16641	0.1565		890.5	0.096917	0.10789	0.089885	0.10031	0.094355	0.11245	0.1002
891	0.224		891	0.14797	0.14997	0.13276	0.14991	0.16428	0.16199	0.15117		891	0.091665	0.10094	0.084657	0.09588	0.087536	0.10729	0.094633
891.5	0.221		891.5	0.14304	0.146	0.12809	0.14574	0.15569	0.15885	0.14633		891.5	0.08274	0.094456	0.079861	0.091024	0.082494	0.10077	0.0886
892	0.225		892	0.14298	0.14633	0.12893	0.14496	0.15623	0.16018	0.1465		892	0.08082	0.092251	0.078282	0.090236	0.082394	0.097696	0.08695
892.5	0.242		892.5	0.15587	0.15903	0.14305	0.15848	0.17248	0.17552	0.16067		892.5	0.092036	0.10088	0.088481	0.10302	0.091723	0.1071	0.0972
893	0.271		893	0.18443	0.18485	0.16796	0.18642	0.20076	0.20522	0.18817		893	0.11384	0.12124	0.1082	0.12476	0.10987	0.1312	0.11817
893.5	0.31		893.5	0.21455	0.21088	0.19245	0.21554	0.23036	0.23489	0.2165		893.5	0.13248	0.1398	0.12498	0.14074	0.12753	0.15256	0.1365
894	0.363		894	0.25266	0.24874	0.22878	0.25525	0.27473	0.27933	0.25667		894	0.15785	0.16939	0.15083	0.16679	0.15424	0.18304	0.16367
894.5	0.42		894.5	0.29402	0.29238	0.26714	0.29783	0.31872	0.32413	0.299		894.5	0.18807	0.20526	0.17934	0.20021	0.18284	0.21642	0.19517
895	0.446		895	0.31211	0.31504	0.28716	0.31916	0.33842	0.34405	0.31917		895	0.20403	0.22463	0.19481	0.21807	0.19547	0.23185	0.2115
895.5	0.428		895.5	0.29644	0.30254	0.27427	0.30436	0.32565	0.33018	0.3055		895.5	0.19348	0.21648	0.18456	0.20827	0.18588	0.22007	0.20133
896	0.389		896	0.26849	0.27351	0.24587	0.27493	0.29614	0.30262	0.277		896	0.17107	0.1938	0.16705	0.18618	0.16801	0.19972	0.181
896.5	0.355		896.5	0.24533	0.2464	0.22573	0.25146	0.27042	0.27496	0.25217		896.5	0.15647	0.17345	0.15409	0.169	0.15453	0.18354	0.16517
897	0.321		897	0.22302	0.22007	0.20667	0.22787	0.24248	0.24622	0.22767		897	0.14075	0.15345	0.13652	0.15079	0.13841	0.16513	0.1475
897.5	0.291		897.5	0.20189	0.19484	0.18363	0.204	0.21504	0.21952	0.20333		897.5	0.12447	0.13249	0.11815	0.13356	0.12269	0.14546	0.12933
898	0.266		898	0.18005	0.17798	0.16548	0.18272	0.19463	0.19895	0.18333		898	0.11267	0.11632	0.1023	0.12011	0.1098	0.12957	0.11517
898.5	0.225		898.5	0.14019	0.14497	0.12975	0.14357	0.15809	0.16136	0.14633		898.5	0.081649	0.084403	0.071946	0.08559	0.0766	0.096136	0.0827
899	0.206		899	0.12127	0.12499	0.11098	0.12314	0.13876	0.14173	0.12683		899	0.064619	0.069424	0.059893	0.067731	0.059018	0.077562	0.066367
899.5	0.221		899.5	0.14078	0.14173	0.12768	0.14022	0.15382	0.15665	0.14367		899.5	0.082953	0.087103	0.079121	0.086527	0.076632	0.094596	0.084483
900	0.226		900	0.14702	0.1508	0.1331	0.14876	0.15866	0.16186	0.15017		900	0.09044	0.095738	0.086614	0.09557	0.084124	0.10336	0.092567
900.5	0.222		900.5	0.14031	0.14732	0.13068	0.14489	0.15645	0.15903	0.14633		900.5	0.087729	0.096761	0.082937	0.092077	0.083372	0.10066	0.09065
901	0.215		901	0.13248	0.13923	0.12336	0.13676	0.15011	0.15348	0.139		901	0.080853	0.090896	0.075078	0.083695	0.077224	0.094345	0.083683

## Sheet: Supplementary Fig1c
	Absorbance				Absorbance
	Law data				Normalized at 679 nm
Wavelength (nm)	Upper part	Middle Part	Lower Part		Upper part	Middle Part	Lower Part
350	0.967	0.721	0.639		1.263	0.92593	0.8789
350.5	0.964	0.72	0.639		1.2574	0.92424	0.8789
351	0.959	0.717	0.637		1.2481	0.91919	0.87523
351.5	0.956	0.715	0.636		1.2426	0.91582	0.87339
352	0.954	0.714	0.636		1.2389	0.91414	0.87339
352.5	0.952	0.713	0.633		1.2352	0.91246	0.86789
353	0.951	0.711	0.631		1.2333	0.90909	0.86422
353.5	0.949	0.71	0.631		1.2296	0.90741	0.86422
354	0.947	0.708	0.63		1.2259	0.90404	0.86239
354.5	0.947	0.706	0.628		1.2259	0.90067	0.85872
355	0.945	0.705	0.626		1.2222	0.89899	0.85505
355.5	0.943	0.705	0.625		1.2185	0.89899	0.85321
356	0.943	0.704	0.625		1.2185	0.89731	0.85321
356.5	0.942	0.703	0.624		1.2167	0.89562	0.85138
357	0.942	0.702	0.623		1.2167	0.89394	0.84954
357.5	0.943	0.703	0.623		1.2185	0.89562	0.84954
358	0.943	0.703	0.625		1.2185	0.89562	0.85321
358.5	0.943	0.703	0.626		1.2185	0.89562	0.85505
359	0.944	0.704	0.626		1.2204	0.89731	0.85505
359.5	0.943	0.706	0.626		1.2185	0.90067	0.85505
360	0.942	0.706	0.627		1.2167	0.90067	0.85688
360.5	0.943	0.706	0.628		1.2185	0.90067	0.85872
361	0.944	0.707	0.628		1.2204	0.90236	0.85872
361.5	0.945	0.708	0.629		1.2222	0.90404	0.86055
362	0.947	0.708	0.63		1.2259	0.90404	0.86239
362.5	0.947	0.708	0.631		1.2259	0.90404	0.86422
363	0.946	0.709	0.632		1.2241	0.90572	0.86606
363.5	0.947	0.711	0.633		1.2259	0.90909	0.86789
364	0.949	0.712	0.633		1.2296	0.91077	0.86789
364.5	0.952	0.715	0.635		1.2352	0.91582	0.87156
365	0.95	0.717	0.637		1.2315	0.91919	0.87523
365.5	0.949	0.717	0.636		1.2296	0.91919	0.87339
366	0.953	0.719	0.637		1.237	0.92256	0.87523
366.5	0.955	0.719	0.639		1.2407	0.92256	0.8789
367	0.957	0.72	0.641		1.2444	0.92424	0.88257
367.5	0.958	0.722	0.641		1.2463	0.92761	0.88257
368	0.957	0.723	0.642		1.2444	0.92929	0.8844
368.5	0.957	0.723	0.643		1.2444	0.92929	0.88624
369	0.959	0.725	0.645		1.2481	0.93266	0.88991
369.5	0.961	0.727	0.647		1.2519	0.93603	0.89358
370	0.963	0.73	0.649		1.2556	0.94108	0.89725
370.5	0.964	0.732	0.65		1.2574	0.94444	0.89908
371	0.966	0.733	0.652		1.2611	0.94613	0.90275
371.5	0.967	0.736	0.654		1.263	0.95118	0.90642
372	0.969	0.737	0.656		1.2667	0.95286	0.91009
372.5	0.972	0.739	0.658		1.2722	0.95623	0.91376
373	0.974	0.742	0.661		1.2759	0.96128	0.91927
373.5	0.976	0.744	0.663		1.2796	0.96465	0.92294
374	0.979	0.746	0.665		1.2852	0.96801	0.92661
374.5	0.982	0.749	0.667		1.2907	0.97306	0.93028
375	0.984	0.752	0.669		1.2944	0.97811	0.93394
375.5	0.986	0.754	0.671		1.2981	0.98148	0.93761
376	0.988	0.757	0.673		1.3019	0.98653	0.94128
376.5	0.991	0.76	0.675		1.3074	0.99158	0.94495
377	0.993	0.762	0.678		1.3111	0.99495	0.95046
377.5	0.995	0.765	0.681		1.3148	1	0.95596
378	0.997	0.766	0.683		1.3185	1.0017	0.95963
378.5	0.999	0.769	0.685		1.3222	1.0067	0.9633
379	1.001	0.772	0.686		1.3259	1.0118	0.96514
379.5	1.005	0.775	0.688		1.3333	1.0168	0.96881
380	1.008	0.777	0.691		1.3389	1.0202	0.97431
380.5	1.009	0.778	0.692		1.3407	1.0219	0.97615
381	1.01	0.779	0.693		1.3426	1.0236	0.97798
381.5	1.011	0.78	0.695		1.3444	1.0253	0.98165
382	1.012	0.782	0.696		1.3463	1.0286	0.98349
382.5	1.013	0.784	0.697		1.3481	1.032	0.98532
383	1.014	0.786	0.698		1.35	1.0354	0.98716
383.5	1.016	0.787	0.699		1.3537	1.037	0.98899
384	1.017	0.787	0.7		1.3556	1.037	0.99083
384.5	1.018	0.788	0.701		1.3574	1.0387	0.99266
385	1.019	0.789	0.702		1.3593	1.0404	0.9945
385.5	1.019	0.79	0.703		1.3593	1.0421	0.99633
386	1.02	0.791	0.704		1.3611	1.0438	0.99817
386.5	1.02	0.791	0.704		1.3611	1.0438	0.99817
387	1.021	0.792	0.705		1.363	1.0455	1
387.5	1.022	0.792	0.705		1.3648	1.0455	1
388	1.022	0.793	0.705		1.3648	1.0471	1
388.5	1.021	0.794	0.705		1.363	1.0488	1
389	1.022	0.794	0.706		1.3648	1.0488	1.0018
389.5	1.023	0.794	0.706		1.3667	1.0488	1.0018
390	1.024	0.794	0.706		1.3685	1.0488	1.0018
390.5	1.024	0.796	0.706		1.3685	1.0522	1.0018
391	1.025	0.796	0.707		1.3704	1.0522	1.0037
391.5	1.025	0.797	0.707		1.3704	1.0539	1.0037
392	1.026	0.797	0.708		1.3722	1.0539	1.0055
392.5	1.027	0.798	0.708		1.3741	1.0556	1.0055
393	1.028	0.799	0.708		1.3759	1.0572	1.0055
393.5	1.028	0.799	0.71		1.3759	1.0572	1.0092
394	1.029	0.8	0.711		1.3778	1.0589	1.011
394.5	1.031	0.801	0.711		1.3815	1.0606	1.011
395	1.032	0.802	0.712		1.3833	1.0623	1.0128
395.5	1.033	0.804	0.713		1.3852	1.0657	1.0147
396	1.035	0.805	0.715		1.3889	1.0673	1.0183
396.5	1.037	0.806	0.716		1.3926	1.069	1.0202
397	1.04	0.808	0.716		1.3981	1.0724	1.0202
397.5	1.041	0.811	0.719		1.4	1.0774	1.0257
398	1.044	0.814	0.721		1.4056	1.0825	1.0294
398.5	1.048	0.817	0.724		1.413	1.0875	1.0349
399	1.052	0.82	0.726		1.4204	1.0926	1.0385
399.5	1.055	0.823	0.728		1.4259	1.0976	1.0422
400	1.058	0.827	0.732		1.4315	1.1044	1.0495
400.5	1.062	0.831	0.735		1.4389	1.1111	1.055
401	1.066	0.835	0.738		1.4463	1.1178	1.0606
401.5	1.07	0.839	0.742		1.4537	1.1246	1.0679
402	1.076	0.844	0.746		1.4648	1.133	1.0752
402.5	1.08	0.849	0.752		1.4722	1.1414	1.0862
403	1.085	0.854	0.757		1.4815	1.1498	1.0954
403.5	1.09	0.86	0.762		1.4907	1.1599	1.1046
404	1.095	0.865	0.767		1.5	1.1684	1.1138
404.5	1.101	0.871	0.772		1.5111	1.1785	1.1229
405	1.107	0.877	0.778		1.5222	1.1886	1.1339
405.5	1.113	0.884	0.784		1.5333	1.2003	1.145
406	1.118	0.89	0.79		1.5426	1.2104	1.156
406.5	1.124	0.897	0.795		1.5537	1.2222	1.1651
407	1.13	0.903	0.8		1.5648	1.2323	1.1743
407.5	1.136	0.909	0.806		1.5759	1.2424	1.1853
408	1.142	0.915	0.812		1.587	1.2525	1.1963
408.5	1.147	0.921	0.818		1.5963	1.2626	1.2073
409	1.152	0.928	0.823		1.6056	1.2744	1.2165
409.5	1.158	0.934	0.829		1.6167	1.2845	1.2275
410	1.164	0.94	0.835		1.6278	1.2946	1.2385
410.5	1.17	0.946	0.84		1.6389	1.3047	1.2477
411	1.175	0.952	0.846		1.6481	1.3148	1.2587
411.5	1.18	0.958	0.851		1.6574	1.3249	1.2679
412	1.186	0.964	0.856		1.6685	1.335	1.2771
412.5	1.19	0.97	0.861		1.6759	1.3451	1.2862
413	1.195	0.976	0.867		1.6852	1.3552	1.2972
413.5	1.2	0.98	0.872		1.6944	1.362	1.3064
414	1.203	0.984	0.877		1.7	1.3687	1.3156
414.5	1.207	0.989	0.881		1.7074	1.3771	1.3229
415	1.211	0.994	0.884		1.7148	1.3855	1.3284
415.5	1.215	0.998	0.888		1.7222	1.3923	1.3358
416	1.219	1.002	0.892		1.7296	1.399	1.3431
416.5	1.222	1.006	0.895		1.7352	1.4057	1.3486
417	1.225	1.009	0.898		1.7407	1.4108	1.3541
417.5	1.23	1.013	0.901		1.75	1.4175	1.3596
418	1.232	1.016	0.904		1.7537	1.4226	1.3651
418.5	1.234	1.019	0.906		1.7574	1.4276	1.3688
419	1.237	1.022	0.909		1.763	1.4327	1.3743
419.5	1.24	1.025	0.912		1.7685	1.4377	1.3798
420	1.243	1.028	0.914		1.7741	1.4428	1.3835
420.5	1.246	1.031	0.916		1.7796	1.4478	1.3872
421	1.248	1.033	0.918		1.7833	1.4512	1.3908
421.5	1.251	1.036	0.921		1.7889	1.4562	1.3963
422	1.254	1.038	0.924		1.7944	1.4596	1.4018
422.5	1.256	1.042	0.927		1.7981	1.4663	1.4073
423	1.259	1.045	0.929		1.8037	1.4714	1.411
423.5	1.263	1.05	0.932		1.8111	1.4798	1.4165
424	1.266	1.053	0.935		1.8167	1.4848	1.422
424.5	1.27	1.056	0.939		1.8241	1.4899	1.4294
425	1.274	1.061	0.944		1.8315	1.4983	1.4385
425.5	1.278	1.066	0.948		1.8389	1.5067	1.4459
426	1.282	1.07	0.952		1.8463	1.5135	1.4532
426.5	1.286	1.076	0.956		1.8537	1.5236	1.4606
427	1.291	1.081	0.961		1.863	1.532	1.4697
427.5	1.296	1.087	0.966		1.8722	1.5421	1.4789
428	1.301	1.093	0.972		1.8815	1.5522	1.4899
428.5	1.307	1.099	0.978		1.8926	1.5623	1.5009
429	1.313	1.105	0.983		1.9037	1.5724	1.5101
429.5	1.318	1.111	0.988		1.913	1.5825	1.5193
430	1.323	1.117	0.994		1.9222	1.5926	1.5303
430.5	1.327	1.123	1		1.9296	1.6027	1.5413
431	1.331	1.129	1.005		1.937	1.6128	1.5505
431.5	1.336	1.135	1.011		1.9463	1.6229	1.5615
432	1.34	1.141	1.016		1.9537	1.633	1.5706
432.5	1.344	1.146	1.021		1.9611	1.6414	1.5798
433	1.348	1.151	1.025		1.9685	1.6498	1.5872
433.5	1.351	1.155	1.03		1.9741	1.6566	1.5963
434	1.352	1.158	1.033		1.9759	1.6616	1.6018
434.5	1.353	1.161	1.036		1.9778	1.6667	1.6073
435	1.355	1.163	1.039		1.9815	1.67	1.6128
435.5	1.355	1.165	1.041		1.9815	1.6734	1.6165
436	1.355	1.167	1.042		1.9815	1.6768	1.6183
436.5	1.356	1.167	1.043		1.9833	1.6768	1.6202
437	1.354	1.166	1.044		1.9796	1.6751	1.622
437.5	1.352	1.166	1.044		1.9759	1.6751	1.622
438	1.349	1.164	1.043		1.9704	1.6717	1.6202
438.5	1.345	1.162	1.041		1.963	1.6684	1.6165
439	1.342	1.159	1.038		1.9574	1.6633	1.611
439.5	1.337	1.155	1.035		1.9481	1.6566	1.6055
440	1.332	1.151	1.032		1.9389	1.6498	1.6
440.5	1.327	1.146	1.027		1.9296	1.6414	1.5908
441	1.321	1.139	1.021		1.9185	1.6296	1.5798
441.5	1.313	1.132	1.015		1.9037	1.6178	1.5688
442	1.306	1.124	1.008		1.8907	1.6044	1.556
442.5	1.298	1.115	1		1.8759	1.5892	1.5413
443	1.289	1.106	0.992		1.8593	1.5741	1.5266
443.5	1.28	1.096	0.983		1.8426	1.5572	1.5101
444	1.27	1.086	0.973		1.8241	1.5404	1.4917
444.5	1.26	1.076	0.964		1.8056	1.5236	1.4752
445	1.251	1.065	0.954		1.7889	1.5051	1.4569
445.5	1.242	1.053	0.943		1.7722	1.4848	1.4367
446	1.233	1.042	0.933		1.7556	1.4663	1.4183
446.5	1.224	1.031	0.922		1.7389	1.4478	1.3982
447	1.215	1.02	0.912		1.7222	1.4293	1.3798
447.5	1.206	1.009	0.901		1.7056	1.4108	1.3596
448	1.198	0.997	0.89		1.6907	1.3906	1.3394
448.5	1.19	0.986	0.88		1.6759	1.3721	1.3211
449	1.182	0.975	0.87		1.6611	1.3535	1.3028
449.5	1.174	0.964	0.859		1.6463	1.335	1.2826
450	1.166	0.954	0.849		1.6315	1.3182	1.2642
450.5	1.158	0.945	0.84		1.6167	1.303	1.2477
451	1.152	0.936	0.832		1.6056	1.2879	1.233
451.5	1.146	0.928	0.824		1.5944	1.2744	1.2183
452	1.141	0.919	0.816		1.5852	1.2593	1.2037
452.5	1.137	0.912	0.809		1.5778	1.2475	1.1908
453	1.132	0.906	0.802		1.5685	1.2374	1.178
453.5	1.127	0.9	0.796		1.5593	1.2273	1.167
454	1.123	0.894	0.789		1.5519	1.2172	1.1541
454.5	1.119	0.888	0.784		1.5444	1.2071	1.145
455	1.116	0.883	0.779		1.5389	1.1987	1.1358
455.5	1.113	0.878	0.774		1.5333	1.1902	1.1266
456	1.109	0.874	0.77		1.5259	1.1835	1.1193
456.5	1.107	0.87	0.766		1.5222	1.1768	1.1119
457	1.105	0.867	0.762		1.5185	1.1717	1.1046
457.5	1.103	0.865	0.759		1.5148	1.1684	1.0991
458	1.101	0.862	0.756		1.5111	1.1633	1.0936
458.5	1.098	0.859	0.754		1.5056	1.1582	1.0899
459	1.097	0.857	0.752		1.5037	1.1549	1.0862
459.5	1.095	0.855	0.75		1.5	1.1515	1.0826
460	1.093	0.853	0.749		1.4963	1.1481	1.0807
460.5	1.091	0.852	0.747		1.4926	1.1465	1.0771
461	1.09	0.851	0.746		1.4907	1.1448	1.0752
461.5	1.088	0.85	0.745		1.487	1.1431	1.0734
462	1.087	0.849	0.745		1.4852	1.1414	1.0734
462.5	1.086	0.849	0.744		1.4833	1.1414	1.0716
463	1.086	0.848	0.743		1.4833	1.1397	1.0697
463.5	1.084	0.847	0.743		1.4796	1.138	1.0697
464	1.082	0.847	0.743		1.4759	1.138	1.0697
464.5	1.082	0.847	0.743		1.4759	1.138	1.0697
465	1.081	0.846	0.743		1.4741	1.1364	1.0697
465.5	1.08	0.847	0.743		1.4722	1.138	1.0697
466	1.079	0.847	0.743		1.4704	1.138	1.0697
466.5	1.078	0.847	0.743		1.4685	1.138	1.0697
467	1.077	0.847	0.743		1.4667	1.138	1.0697
467.5	1.076	0.846	0.743		1.4648	1.1364	1.0697
468	1.075	0.846	0.743		1.463	1.1364	1.0697
468.5	1.074	0.846	0.743		1.4611	1.1364	1.0697
469	1.073	0.845	0.743		1.4593	1.1347	1.0697
469.5	1.073	0.845	0.743		1.4593	1.1347	1.0697
470	1.073	0.845	0.743		1.4593	1.1347	1.0697
470.5	1.073	0.846	0.743		1.4593	1.1364	1.0697
471	1.072	0.846	0.742		1.4574	1.1364	1.0679
471.5	1.071	0.845	0.742		1.4556	1.1347	1.0679
472	1.07	0.845	0.742		1.4537	1.1347	1.0679
472.5	1.069	0.844	0.741		1.4519	1.133	1.0661
473	1.068	0.843	0.74		1.45	1.1313	1.0642
473.5	1.067	0.842	0.739		1.4481	1.1296	1.0624
474	1.066	0.841	0.738		1.4463	1.1279	1.0606
474.5	1.065	0.84	0.737		1.4444	1.1263	1.0587
475	1.064	0.838	0.736		1.4426	1.1229	1.0569
475.5	1.063	0.836	0.734		1.4407	1.1195	1.0532
476	1.062	0.834	0.733		1.4389	1.1162	1.0514
476.5	1.061	0.833	0.732		1.437	1.1145	1.0495
477	1.06	0.832	0.73		1.4352	1.1128	1.0459
477.5	1.059	0.83	0.728		1.4333	1.1094	1.0422
478	1.057	0.828	0.726		1.4296	1.1061	1.0385
478.5	1.055	0.826	0.724		1.4259	1.1027	1.0349
479	1.054	0.824	0.722		1.4241	1.0993	1.0312
479.5	1.053	0.822	0.72		1.4222	1.096	1.0275
480	1.052	0.82	0.718		1.4204	1.0926	1.0239
480.5	1.05	0.818	0.717		1.4167	1.0892	1.022
481	1.049	0.817	0.715		1.4148	1.0875	1.0183
481.5	1.048	0.815	0.714		1.413	1.0842	1.0165
482	1.047	0.814	0.712		1.4111	1.0825	1.0128
482.5	1.045	0.813	0.71		1.4074	1.0808	1.0092
483	1.044	0.811	0.708		1.4056	1.0774	1.0055
483.5	1.042	0.809	0.706		1.4019	1.0741	1.0018
484	1.04	0.806	0.704		1.3981	1.069	0.99817
484.5	1.037	0.804	0.702		1.3926	1.0657	0.9945
485	1.035	0.802	0.7		1.3889	1.0623	0.99083
485.5	1.033	0.799	0.698		1.3852	1.0572	0.98716
486	1.031	0.796	0.695		1.3815	1.0522	0.98165
486.5	1.027	0.793	0.693		1.3741	1.0471	0.97798
487	1.024	0.79	0.69		1.3685	1.0421	0.97248
487.5	1.021	0.787	0.688		1.363	1.037	0.96881
488	1.016	0.783	0.685		1.3537	1.0303	0.9633
488.5	1.012	0.779	0.681		1.3463	1.0236	0.95596
489	1.008	0.776	0.678		1.3389	1.0185	0.95046
489.5	1.002	0.772	0.674		1.3278	1.0118	0.94312
490	0.997	0.767	0.67		1.3185	1.0034	0.93578
490.5	0.991	0.762	0.666		1.3074	0.99495	0.92844
491	0.985	0.757	0.662		1.2963	0.98653	0.9211
491.5	0.979	0.752	0.657		1.2852	0.97811	0.91193
492	0.973	0.747	0.653		1.2741	0.9697	0.90459
492.5	0.966	0.741	0.648		1.2611	0.9596	0.89541
493	0.96	0.736	0.643		1.25	0.95118	0.88624
493.5	0.953	0.73	0.638		1.237	0.94108	0.87706
494	0.946	0.723	0.633		1.2241	0.92929	0.86789
494.5	0.939	0.717	0.628		1.2111	0.91919	0.85872
495	0.931	0.711	0.623		1.1963	0.90909	0.84954
495.5	0.923	0.704	0.618		1.1815	0.89731	0.84037
496	0.915	0.697	0.613		1.1667	0.88552	0.83119
496.5	0.907	0.691	0.607		1.1519	0.87542	0.82018
497	0.899	0.684	0.601		1.137	0.86364	0.80917
497.5	0.89	0.676	0.595		1.1204	0.85017	0.79817
498	0.882	0.669	0.589		1.1056	0.83838	0.78716
498.5	0.875	0.662	0.583		1.0926	0.8266	0.77615
499	0.866	0.655	0.576		1.0759	0.81481	0.7633
499.5	0.857	0.648	0.57		1.0593	0.80303	0.75229
500	0.849	0.641	0.564		1.0444	0.79125	0.74128
500.5	0.84	0.634	0.558		1.0278	0.77946	0.73028
501	0.832	0.626	0.551		1.013	0.76599	0.71743
501.5	0.823	0.619	0.545		0.9963	0.75421	0.70642
502	0.815	0.611	0.538		0.98148	0.74074	0.69358
502.5	0.806	0.604	0.531		0.96481	0.72896	0.68073
503	0.797	0.597	0.525		0.94815	0.71717	0.66972
503.5	0.789	0.589	0.518		0.93333	0.7037	0.65688
504	0.781	0.581	0.512		0.91852	0.69024	0.64587
504.5	0.772	0.574	0.506		0.90185	0.67845	0.63486
505	0.764	0.567	0.5		0.88704	0.66667	0.62385
505.5	0.756	0.56	0.494		0.87222	0.65488	0.61284
506	0.748	0.553	0.488		0.85741	0.6431	0.60183
506.5	0.74	0.545	0.481		0.84259	0.62963	0.58899
507	0.732	0.538	0.475		0.82778	0.61785	0.57798
507.5	0.724	0.531	0.468		0.81296	0.60606	0.56514
508	0.716	0.524	0.462		0.79815	0.59428	0.55413
508.5	0.708	0.517	0.456		0.78333	0.58249	0.54312
509	0.701	0.51	0.45		0.77037	0.57071	0.53211
509.5	0.694	0.504	0.444		0.75741	0.56061	0.5211
510	0.687	0.496	0.438		0.74444	0.54714	0.51009
510.5	0.679	0.489	0.433		0.72963	0.53535	0.50092
511	0.672	0.483	0.427		0.71667	0.52525	0.48991
511.5	0.665	0.477	0.422		0.7037	0.51515	0.48073
512	0.659	0.471	0.417		0.69259	0.50505	0.47156
512.5	0.651	0.465	0.411		0.67778	0.49495	0.46055
513	0.645	0.459	0.406		0.66667	0.48485	0.45138
513.5	0.639	0.453	0.402		0.65556	0.47475	0.44404
514	0.634	0.447	0.397		0.6463	0.46465	0.43486
514.5	0.628	0.442	0.392		0.63519	0.45623	0.42569
515	0.622	0.437	0.388		0.62407	0.44781	0.41835
515.5	0.616	0.432	0.383		0.61296	0.43939	0.40917
516	0.611	0.427	0.379		0.6037	0.43098	0.40183
516.5	0.606	0.422	0.375		0.59444	0.42256	0.3945
517	0.601	0.418	0.371		0.58519	0.41582	0.38716
517.5	0.596	0.413	0.367		0.57593	0.40741	0.37982
518	0.591	0.409	0.364		0.56667	0.40067	0.37431
518.5	0.587	0.405	0.36		0.55926	0.39394	0.36697
519	0.582	0.4	0.357		0.55	0.38552	0.36147
519.5	0.578	0.396	0.353		0.54259	0.37879	0.35413
520	0.574	0.393	0.35		0.53519	0.37374	0.34862
520.5	0.57	0.389	0.347		0.52778	0.367	0.34312
521	0.566	0.386	0.344		0.52037	0.36195	0.33761
521.5	0.563	0.382	0.341		0.51481	0.35522	0.33211
522	0.559	0.379	0.337		0.50741	0.35017	0.32477
522.5	0.556	0.376	0.335		0.50185	0.34512	0.3211
523	0.553	0.373	0.333		0.4963	0.34007	0.31743
523.5	0.55	0.371	0.331		0.49074	0.3367	0.31376
524	0.547	0.368	0.328		0.48519	0.33165	0.30826
524.5	0.543	0.365	0.326		0.47778	0.3266	0.30459
525	0.54	0.362	0.323		0.47222	0.32155	0.29908
525.5	0.537	0.36	0.321		0.46667	0.31818	0.29541
526	0.536	0.358	0.319		0.46481	0.31481	0.29174
526.5	0.533	0.355	0.317		0.45926	0.30976	0.28807
527	0.53	0.353	0.315		0.4537	0.3064	0.2844
527.5	0.527	0.351	0.314		0.44815	0.30303	0.28257
528	0.525	0.349	0.312		0.44444	0.29966	0.2789
528.5	0.524	0.347	0.311		0.44259	0.2963	0.27706
529	0.522	0.346	0.309		0.43889	0.29461	0.27339
529.5	0.519	0.344	0.308		0.43333	0.29125	0.27156
530	0.517	0.342	0.307		0.42963	0.28788	0.26972
530.5	0.516	0.341	0.305		0.42778	0.2862	0.26606
531	0.514	0.339	0.304		0.42407	0.28283	0.26422
531.5	0.513	0.338	0.303		0.42222	0.28114	0.26239
532	0.51	0.336	0.301		0.41667	0.27778	0.25872
532.5	0.508	0.335	0.3		0.41296	0.27609	0.25688
533	0.506	0.333	0.299		0.40926	0.27273	0.25505
533.5	0.505	0.332	0.297		0.40741	0.27104	0.25138
534	0.503	0.331	0.296		0.4037	0.26936	0.24954
534.5	0.502	0.33	0.295		0.40185	0.26768	0.24771
535	0.5	0.329	0.295		0.39815	0.26599	0.24771
535.5	0.499	0.327	0.294		0.3963	0.26263	0.24587
536	0.498	0.326	0.293		0.39444	0.26094	0.24404
536.5	0.497	0.326	0.293		0.39259	0.26094	0.24404
537	0.496	0.325	0.293		0.39074	0.25926	0.24404
537.5	0.495	0.324	0.292		0.38889	0.25758	0.2422
538	0.493	0.323	0.291		0.38519	0.25589	0.24037
538.5	0.492	0.323	0.29		0.38333	0.25589	0.23853
539	0.491	0.322	0.289		0.38148	0.25421	0.2367
539.5	0.49	0.321	0.289		0.37963	0.25253	0.2367
540	0.489	0.32	0.288		0.37778	0.25084	0.23486
540.5	0.488	0.319	0.287		0.37593	0.24916	0.23303
541	0.487	0.318	0.286		0.37407	0.24747	0.23119
541.5	0.485	0.317	0.286		0.37037	0.24579	0.23119
542	0.484	0.316	0.285		0.36852	0.24411	0.22936
542.5	0.484	0.316	0.284		0.36852	0.24411	0.22752
543	0.482	0.315	0.284		0.36481	0.24242	0.22752
543.5	0.481	0.314	0.283		0.36296	0.24074	0.22569
544	0.48	0.313	0.282		0.36111	0.23906	0.22385
544.5	0.479	0.313	0.282		0.35926	0.23906	0.22385
545	0.477	0.311	0.281		0.35556	0.23569	0.22202
545.5	0.476	0.311	0.281		0.3537	0.23569	0.22202
546	0.475	0.31	0.28		0.35185	0.23401	0.22018
546.5	0.474	0.309	0.279		0.35	0.23232	0.21835
547	0.472	0.308	0.278		0.3463	0.23064	0.21651
547.5	0.471	0.307	0.278		0.34444	0.22896	0.21651
548	0.47	0.307	0.277		0.34259	0.22896	0.21468
548.5	0.469	0.306	0.277		0.34074	0.22727	0.21468
549	0.468	0.305	0.276		0.33889	0.22559	0.21284
549.5	0.467	0.305	0.275		0.33704	0.22559	0.21101
550	0.466	0.304	0.275		0.33519	0.22391	0.21101
550.5	0.465	0.303	0.274		0.33333	0.22222	0.20917
551	0.464	0.302	0.274		0.33148	0.22054	0.20917
551.5	0.463	0.302	0.273		0.32963	0.22054	0.20734
552	0.462	0.301	0.273		0.32778	0.21886	0.20734
552.5	0.461	0.301	0.272		0.32593	0.21886	0.2055
553	0.461	0.3	0.272		0.32593	0.21717	0.2055
553.5	0.46	0.3	0.271		0.32407	0.21717	0.20367
554	0.46	0.299	0.271		0.32407	0.21549	0.20367
554.5	0.459	0.299	0.27		0.32222	0.21549	0.20183
555	0.458	0.298	0.27		0.32037	0.2138	0.20183
555.5	0.457	0.297	0.27		0.31852	0.21212	0.20183
556	0.457	0.297	0.269		0.31852	0.21212	0.2
556.5	0.456	0.297	0.269		0.31667	0.21212	0.2
557	0.455	0.297	0.268		0.31481	0.21212	0.19817
557.5	0.455	0.297	0.268		0.31481	0.21212	0.19817
558	0.454	0.296	0.268		0.31296	0.21044	0.19817
558.5	0.454	0.296	0.268		0.31296	0.21044	0.19817
559	0.454	0.296	0.267		0.31296	0.21044	0.19633
559.5	0.453	0.295	0.267		0.31111	0.20875	0.19633
560	0.453	0.295	0.267		0.31111	0.20875	0.19633
560.5	0.452	0.295	0.267		0.30926	0.20875	0.19633
561	0.452	0.295	0.267		0.30926	0.20875	0.19633
561.5	0.451	0.295	0.267		0.30741	0.20875	0.19633
562	0.451	0.295	0.267		0.30741	0.20875	0.19633
562.5	0.45	0.295	0.267		0.30556	0.20875	0.19633
563	0.45	0.295	0.267		0.30556	0.20875	0.19633
563.5	0.45	0.294	0.268		0.30556	0.20707	0.19817
564	0.45	0.295	0.268		0.30556	0.20875	0.19817
564.5	0.45	0.295	0.268		0.30556	0.20875	0.19817
565	0.45	0.296	0.268		0.30556	0.21044	0.19817
565.5	0.45	0.296	0.268		0.30556	0.21044	0.19817
566	0.45	0.296	0.269		0.30556	0.21044	0.2
566.5	0.45	0.296	0.269		0.30556	0.21044	0.2
567	0.45	0.296	0.269		0.30556	0.21044	0.2
567.5	0.45	0.297	0.27		0.30556	0.21212	0.20183
568	0.45	0.298	0.27		0.30556	0.2138	0.20183
568.5	0.45	0.298	0.271		0.30556	0.2138	0.20367
569	0.45	0.298	0.271		0.30556	0.2138	0.20367
569.5	0.45	0.299	0.272		0.30556	0.21549	0.2055
570	0.45	0.299	0.272		0.30556	0.21549	0.2055
570.5	0.451	0.3	0.273		0.30741	0.21717	0.20734
571	0.451	0.3	0.273		0.30741	0.21717	0.20734
571.5	0.452	0.301	0.274		0.30926	0.21886	0.20917
572	0.452	0.302	0.275		0.30926	0.22054	0.21101
572.5	0.452	0.303	0.275		0.30926	0.22222	0.21101
573	0.452	0.303	0.276		0.30926	0.22222	0.21284
573.5	0.452	0.303	0.277		0.30926	0.22222	0.21468
574	0.453	0.304	0.277		0.31111	0.22391	0.21468
574.5	0.453	0.304	0.278		0.31111	0.22391	0.21651
575	0.454	0.305	0.278		0.31296	0.22559	0.21651
575.5	0.454	0.306	0.279		0.31296	0.22727	0.21835
576	0.455	0.307	0.279		0.31481	0.22896	0.21835
576.5	0.455	0.307	0.28		0.31481	0.22896	0.22018
577	0.455	0.308	0.281		0.31481	0.23064	0.22202
577.5	0.455	0.308	0.281		0.31481	0.23064	0.22202
578	0.455	0.309	0.282		0.31481	0.23232	0.22385
578.5	0.455	0.309	0.282		0.31481	0.23232	0.22385
579	0.455	0.31	0.283		0.31481	0.23401	0.22569
579.5	0.455	0.31	0.283		0.31481	0.23401	0.22569
580	0.455	0.31	0.283		0.31481	0.23401	0.22569
580.5	0.455	0.31	0.284		0.31481	0.23401	0.22752
581	0.455	0.311	0.284		0.31481	0.23569	0.22752
581.5	0.455	0.311	0.284		0.31481	0.23569	0.22752
582	0.455	0.312	0.285		0.31481	0.23737	0.22936
582.5	0.455	0.312	0.286		0.31481	0.23737	0.23119
583	0.455	0.313	0.286		0.31481	0.23906	0.23119
583.5	0.455	0.313	0.286		0.31481	0.23906	0.23119
584	0.455	0.313	0.286		0.31481	0.23906	0.23119
584.5	0.455	0.314	0.287		0.31481	0.24074	0.23303
585	0.456	0.314	0.288		0.31667	0.24074	0.23486
585.5	0.456	0.315	0.288		0.31667	0.24242	0.23486
586	0.455	0.315	0.288		0.31481	0.24242	0.23486
586.5	0.455	0.315	0.288		0.31481	0.24242	0.23486
587	0.455	0.315	0.289		0.31481	0.24242	0.2367
587.5	0.455	0.316	0.289		0.31481	0.24411	0.2367
588	0.456	0.316	0.289		0.31667	0.24411	0.2367
588.5	0.456	0.317	0.29		0.31667	0.24579	0.23853
589	0.456	0.318	0.29		0.31667	0.24747	0.23853
589.5	0.456	0.318	0.291		0.31667	0.24747	0.24037
590	0.456	0.318	0.291		0.31667	0.24747	0.24037
590.5	0.456	0.318	0.291		0.31667	0.24747	0.24037
591	0.456	0.318	0.291		0.31667	0.24747	0.24037
591.5	0.457	0.319	0.292		0.31852	0.24916	0.2422
592	0.457	0.319	0.292		0.31852	0.24916	0.2422
592.5	0.457	0.32	0.293		0.31852	0.25084	0.24404
593	0.457	0.32	0.293		0.31852	0.25084	0.24404
593.5	0.456	0.32	0.293		0.31667	0.25084	0.24404
594	0.456	0.32	0.293		0.31667	0.25084	0.24404
594.5	0.456	0.32	0.293		0.31667	0.25084	0.24404
595	0.456	0.32	0.292		0.31667	0.25084	0.2422
595.5	0.456	0.32	0.293		0.31667	0.25084	0.24404
596	0.456	0.32	0.293		0.31667	0.25084	0.24404
596.5	0.456	0.32	0.293		0.31667	0.25084	0.24404
597	0.456	0.321	0.293		0.31667	0.25253	0.24404
597.5	0.456	0.321	0.293		0.31667	0.25253	0.24404
598	0.456	0.321	0.293		0.31667	0.25253	0.24404
598.5	0.456	0.321	0.293		0.31667	0.25253	0.24404
599	0.456	0.321	0.294		0.31667	0.25253	0.24587
599.5	0.456	0.321	0.294		0.31667	0.25253	0.24587
600	0.456	0.321	0.294		0.31667	0.25253	0.24587
600.5	0.456	0.321	0.294		0.31667	0.25253	0.24587
601	0.456	0.321	0.295		0.31667	0.25253	0.24771
601.5	0.456	0.322	0.295		0.31667	0.25421	0.24771
602	0.456	0.322	0.295		0.31667	0.25421	0.24771
602.5	0.456	0.323	0.295		0.31667	0.25589	0.24771
603	0.457	0.323	0.296		0.31852	0.25589	0.24954
603.5	0.457	0.323	0.296		0.31852	0.25589	0.24954
604	0.457	0.323	0.296		0.31852	0.25589	0.24954
604.5	0.457	0.324	0.297		0.31852	0.25758	0.25138
605	0.457	0.324	0.297		0.31852	0.25758	0.25138
605.5	0.457	0.324	0.297		0.31852	0.25758	0.25138
606	0.457	0.325	0.298		0.31852	0.25926	0.25321
606.5	0.457	0.325	0.298		0.31852	0.25926	0.25321
607	0.457	0.325	0.299		0.31852	0.25926	0.25505
607.5	0.458	0.326	0.3		0.32037	0.26094	0.25688
608	0.459	0.327	0.3		0.32222	0.26263	0.25688
608.5	0.459	0.328	0.301		0.32222	0.26431	0.25872
609	0.459	0.328	0.301		0.32222	0.26431	0.25872
609.5	0.459	0.329	0.302		0.32222	0.26599	0.26055
610	0.46	0.33	0.302		0.32407	0.26768	0.26055
610.5	0.46	0.33	0.303		0.32407	0.26768	0.26239
611	0.46	0.331	0.304		0.32407	0.26936	0.26422
611.5	0.461	0.332	0.305		0.32593	0.27104	0.26606
612	0.461	0.333	0.306		0.32593	0.27273	0.26789
612.5	0.462	0.333	0.306		0.32778	0.27273	0.26789
613	0.462	0.334	0.307		0.32778	0.27441	0.26972
613.5	0.462	0.335	0.308		0.32778	0.27609	0.27156
614	0.463	0.336	0.309		0.32963	0.27778	0.27339
614.5	0.464	0.336	0.31		0.33148	0.27778	0.27523
615	0.465	0.337	0.311		0.33333	0.27946	0.27706
615.5	0.466	0.338	0.312		0.33519	0.28114	0.2789
616	0.466	0.34	0.313		0.33519	0.28451	0.28073
616.5	0.466	0.34	0.314		0.33519	0.28451	0.28257
617	0.467	0.341	0.314		0.33704	0.2862	0.28257
617.5	0.467	0.342	0.315		0.33704	0.28788	0.2844
618	0.468	0.343	0.316		0.33889	0.28956	0.28624
618.5	0.468	0.343	0.317		0.33889	0.28956	0.28807
619	0.469	0.344	0.318		0.34074	0.29125	0.28991
619.5	0.469	0.345	0.319		0.34074	0.29293	0.29174
620	0.47	0.346	0.32		0.34259	0.29461	0.29358
620.5	0.47	0.347	0.32		0.34259	0.2963	0.29358
621	0.47	0.347	0.321		0.34259	0.2963	0.29541
621.5	0.47	0.348	0.321		0.34259	0.29798	0.29541
622	0.471	0.348	0.322		0.34444	0.29798	0.29725
622.5	0.471	0.349	0.322		0.34444	0.29966	0.29725
623	0.471	0.349	0.322		0.34444	0.29966	0.29725
623.5	0.471	0.349	0.323		0.34444	0.29966	0.29908
624	0.471	0.349	0.323		0.34444	0.29966	0.29908
624.5	0.471	0.35	0.323		0.34444	0.30135	0.29908
625	0.47	0.35	0.323		0.34259	0.30135	0.29908
625.5	0.47	0.351	0.323		0.34259	0.30303	0.29908
626	0.471	0.351	0.323		0.34444	0.30303	0.29908
626.5	0.47	0.351	0.323		0.34259	0.30303	0.29908
627	0.47	0.35	0.323		0.34259	0.30135	0.29908
627.5	0.469	0.35	0.323		0.34074	0.30135	0.29908
628	0.469	0.35	0.322		0.34074	0.30135	0.29725
628.5	0.468	0.349	0.322		0.33889	0.29966	0.29725
629	0.468	0.348	0.321		0.33889	0.29798	0.29541
629.5	0.467	0.348	0.322		0.33704	0.29798	0.29725
630	0.467	0.348	0.322		0.33704	0.29798	0.29725
630.5	0.466	0.348	0.321		0.33519	0.29798	0.29541
631	0.466	0.348	0.321		0.33519	0.29798	0.29541
631.5	0.466	0.348	0.321		0.33519	0.29798	0.29541
632	0.465	0.348	0.32		0.33333	0.29798	0.29358
632.5	0.465	0.347	0.32		0.33333	0.2963	0.29358
633	0.464	0.347	0.32		0.33148	0.2963	0.29358
633.5	0.464	0.347	0.32		0.33148	0.2963	0.29358
634	0.464	0.347	0.32		0.33148	0.2963	0.29358
634.5	0.464	0.347	0.32		0.33148	0.2963	0.29358
635	0.465	0.347	0.321		0.33333	0.2963	0.29541
635.5	0.465	0.348	0.322		0.33333	0.29798	0.29725
636	0.466	0.348	0.322		0.33519	0.29798	0.29725
636.5	0.466	0.349	0.323		0.33519	0.29966	0.29908
637	0.467	0.35	0.324		0.33704	0.30135	0.30092
637.5	0.469	0.351	0.325		0.34074	0.30303	0.30275
638	0.469	0.353	0.326		0.34074	0.3064	0.30459
638.5	0.471	0.354	0.328		0.34444	0.30808	0.30826
639	0.472	0.356	0.329		0.3463	0.31145	0.31009
639.5	0.474	0.358	0.331		0.35	0.31481	0.31376
640	0.476	0.36	0.333		0.3537	0.31818	0.31743
640.5	0.479	0.363	0.335		0.35926	0.32323	0.3211
641	0.481	0.366	0.338		0.36296	0.32828	0.32661
641.5	0.484	0.369	0.34		0.36852	0.33333	0.33028
642	0.487	0.373	0.343		0.37407	0.34007	0.33578
642.5	0.491	0.377	0.347		0.38148	0.3468	0.34312
643	0.495	0.381	0.351		0.38889	0.35354	0.35046
643.5	0.499	0.385	0.354		0.3963	0.36027	0.35596
644	0.503	0.39	0.358		0.4037	0.36869	0.3633
644.5	0.507	0.394	0.363		0.41111	0.37542	0.37248
645	0.512	0.399	0.367		0.42037	0.38384	0.37982
645.5	0.517	0.405	0.372		0.42963	0.39394	0.38899
646	0.521	0.41	0.377		0.43704	0.40236	0.39817
646.5	0.526	0.415	0.381		0.4463	0.41077	0.4055
647	0.531	0.42	0.386		0.45556	0.41919	0.41468
647.5	0.535	0.425	0.39		0.46296	0.42761	0.42202
648	0.54	0.43	0.395		0.47222	0.43603	0.43119
648.5	0.544	0.434	0.398		0.47963	0.44276	0.4367
649	0.547	0.438	0.402		0.48519	0.44949	0.44404
649.5	0.55	0.442	0.405		0.49074	0.45623	0.44954
650	0.553	0.445	0.408		0.4963	0.46128	0.45505
650.5	0.556	0.448	0.411		0.50185	0.46633	0.46055
651	0.557	0.45	0.413		0.5037	0.4697	0.46422
651.5	0.559	0.452	0.415		0.50741	0.47306	0.46789
652	0.56	0.453	0.416		0.50926	0.47475	0.46972
652.5	0.56	0.454	0.417		0.50926	0.47643	0.47156
653	0.56	0.454	0.418		0.50926	0.47643	0.47339
653.5	0.561	0.454	0.419		0.51111	0.47643	0.47523
654	0.561	0.455	0.42		0.51111	0.47811	0.47706
654.5	0.561	0.456	0.421		0.51111	0.4798	0.4789
655	0.561	0.457	0.421		0.51111	0.48148	0.4789
655.5	0.562	0.459	0.423		0.51296	0.48485	0.48257
656	0.562	0.46	0.424		0.51296	0.48653	0.4844
656.5	0.563	0.462	0.426		0.51481	0.4899	0.48807
657	0.565	0.465	0.429		0.51852	0.49495	0.49358
657.5	0.568	0.468	0.433		0.52407	0.5	0.50092
658	0.57	0.472	0.436		0.52778	0.50673	0.50642
658.5	0.574	0.476	0.441		0.53519	0.51347	0.5156
659	0.578	0.482	0.445		0.54259	0.52357	0.52294
659.5	0.582	0.487	0.451		0.55	0.53199	0.53394
660	0.588	0.493	0.457		0.56111	0.54209	0.54495
660.5	0.594	0.5	0.464		0.57222	0.55387	0.5578
661	0.6	0.508	0.471		0.58333	0.56734	0.57064
661.5	0.608	0.517	0.48		0.59815	0.58249	0.58716
662	0.616	0.526	0.489		0.61296	0.59764	0.60367
662.5	0.625	0.536	0.498		0.62963	0.61448	0.62018
663	0.634	0.547	0.508		0.6463	0.633	0.63853
663.5	0.643	0.557	0.517		0.66296	0.64983	0.65505
664	0.652	0.568	0.527		0.67963	0.66835	0.67339
664.5	0.663	0.58	0.537		0.7	0.68855	0.69174
665	0.673	0.591	0.547		0.71852	0.70707	0.71009
665.5	0.683	0.601	0.557		0.73704	0.72391	0.72844
666	0.693	0.612	0.567		0.75556	0.74242	0.74679
666.5	0.703	0.623	0.577		0.77407	0.76094	0.76514
667	0.712	0.632	0.587		0.79074	0.77609	0.78349
667.5	0.721	0.642	0.595		0.80741	0.79293	0.79817
668	0.73	0.652	0.604		0.82407	0.80976	0.81468
668.5	0.739	0.661	0.612		0.84074	0.82492	0.82936
669	0.746	0.669	0.62		0.8537	0.83838	0.84404
669.5	0.753	0.677	0.627		0.86667	0.85185	0.85688
670	0.76	0.684	0.633		0.87963	0.86364	0.86789
670.5	0.766	0.691	0.64		0.89074	0.87542	0.88073
671	0.772	0.697	0.646		0.90185	0.88552	0.89174
671.5	0.778	0.703	0.651		0.91296	0.89562	0.90092
672	0.784	0.709	0.656		0.92407	0.90572	0.91009
672.5	0.789	0.714	0.661		0.93333	0.91414	0.91927
673	0.793	0.719	0.665		0.94074	0.92256	0.92661
673.5	0.797	0.724	0.67		0.94815	0.93098	0.93578
674	0.801	0.728	0.674		0.95556	0.93771	0.94312
674.5	0.805	0.732	0.677		0.96296	0.94444	0.94862
675	0.808	0.736	0.681		0.96852	0.95118	0.95596
675.5	0.812	0.74	0.684		0.97593	0.95791	0.96147
676	0.815	0.745	0.688		0.98148	0.96633	0.96881
676.5	0.819	0.75	0.692		0.98889	0.97475	0.97615
677	0.822	0.754	0.696		0.99444	0.98148	0.98349
677.5	0.825	0.758	0.699		1	0.98822	0.98899
678	0.827	0.761	0.702		1.0037	0.99327	0.9945
678.5	0.828	0.764	0.704		1.0056	0.99832	0.99817
679	0.828	0.765	0.705		1.0056	1	1
679.5	0.827	0.765	0.706		1.0037	1	1.0018
680	0.825	0.765	0.705		1	1	1
680.5	0.821	0.762	0.702		0.99259	0.99495	0.9945
681	0.816	0.757	0.698		0.98333	0.98653	0.98716
681.5	0.809	0.751	0.692		0.97037	0.97643	0.97615
682	0.8	0.743	0.684		0.9537	0.96296	0.96147
682.5	0.789	0.732	0.675		0.93333	0.94444	0.94495
683	0.776	0.72	0.665		0.90926	0.92424	0.92661
683.5	0.762	0.706	0.653		0.88333	0.90067	0.90459
684	0.747	0.691	0.64		0.85556	0.87542	0.88073
684.5	0.731	0.675	0.625		0.82593	0.84848	0.85321
685	0.712	0.656	0.609		0.79074	0.8165	0.82385
685.5	0.693	0.637	0.592		0.75556	0.78451	0.79266
686	0.673	0.618	0.576		0.71852	0.75253	0.7633
686.5	0.654	0.599	0.558		0.68333	0.72054	0.73028
687	0.636	0.58	0.541		0.65	0.68855	0.69908
687.5	0.618	0.561	0.524		0.61667	0.65657	0.66789
688	0.6	0.543	0.508		0.58333	0.62626	0.63853
688.5	0.584	0.525	0.492		0.5537	0.59596	0.60917
689	0.567	0.506	0.476		0.52222	0.56397	0.57982
689.5	0.552	0.489	0.46		0.49444	0.53535	0.55046
690	0.537	0.472	0.445		0.46667	0.50673	0.52294
690.5	0.523	0.457	0.431		0.44074	0.48148	0.49725
691	0.509	0.442	0.417		0.41481	0.45623	0.47156
691.5	0.496	0.428	0.405		0.39074	0.43266	0.44954
692	0.485	0.415	0.394		0.37037	0.41077	0.42936
692.5	0.475	0.404	0.384		0.35185	0.39226	0.41101
693	0.465	0.394	0.374		0.33333	0.37542	0.39266
693.5	0.456	0.384	0.365		0.31667	0.35859	0.37615
694	0.447	0.375	0.357		0.3	0.34343	0.36147
694.5	0.44	0.368	0.349		0.28704	0.33165	0.34679
695	0.433	0.361	0.343		0.27407	0.31987	0.33578
695.5	0.425	0.354	0.336		0.25926	0.30808	0.32294
696	0.419	0.347	0.331		0.24815	0.2963	0.31376
696.5	0.413	0.342	0.326		0.23704	0.28788	0.30459
697	0.408	0.337	0.321		0.22778	0.27946	0.29541
697.5	0.403	0.333	0.318		0.21852	0.27273	0.28991
698	0.398	0.329	0.314		0.20926	0.26599	0.28257
698.5	0.394	0.326	0.312		0.20185	0.26094	0.2789
699	0.39	0.323	0.31		0.19444	0.25589	0.27523
699.5	0.387	0.321	0.308		0.18889	0.25253	0.27156
700	0.384	0.319	0.307		0.18333	0.24916	0.26972
700.5	0.38	0.318	0.306		0.17593	0.24747	0.26789
701	0.377	0.317	0.305		0.17037	0.24579	0.26606
701.5	0.375	0.316	0.305		0.16667	0.24411	0.26606
702	0.373	0.315	0.304		0.16296	0.24242	0.26422
702.5	0.37	0.315	0.304		0.15741	0.24242	0.26422
703	0.368	0.314	0.304		0.1537	0.24074	0.26422
703.5	0.365	0.313	0.304		0.14815	0.23906	0.26422
704	0.363	0.313	0.304		0.14444	0.23906	0.26422
704.5	0.361	0.312	0.304		0.14074	0.23737	0.26422
705	0.36	0.311	0.303		0.13889	0.23569	0.26239
705.5	0.358	0.309	0.302		0.13519	0.23232	0.26055
706	0.355	0.307	0.3		0.12963	0.22896	0.25688
706.5	0.353	0.305	0.298		0.12593	0.22559	0.25321
707	0.351	0.303	0.296		0.12222	0.22222	0.24954
707.5	0.35	0.301	0.293		0.12037	0.21886	0.24404
708	0.348	0.297	0.289		0.11667	0.21212	0.2367
708.5	0.346	0.294	0.286		0.11296	0.20707	0.23119
709	0.344	0.29	0.282		0.10926	0.20034	0.22385
709.5	0.342	0.286	0.278		0.10556	0.1936	0.21651
710	0.341	0.282	0.273		0.1037	0.18687	0.20734
710.5	0.339	0.277	0.268		0.1	0.17845	0.19817
711	0.337	0.272	0.264		0.096296	0.17003	0.19083
711.5	0.336	0.268	0.26		0.094444	0.1633	0.18349
712	0.334	0.264	0.256		0.090741	0.15657	0.17615
712.5	0.333	0.261	0.252		0.088889	0.15152	0.16881
713	0.331	0.256	0.247		0.085185	0.1431	0.15963
713.5	0.33	0.253	0.243		0.083333	0.13805	0.15229
714	0.328	0.249	0.239		0.07963	0.13131	0.14495
714.5	0.327	0.245	0.236		0.077778	0.12458	0.13945
715	0.325	0.241	0.232		0.074074	0.11785	0.13211
715.5	0.324	0.238	0.229		0.072222	0.11279	0.12661
716	0.323	0.235	0.225		0.07037	0.10774	0.11927
716.5	0.322	0.233	0.223		0.068519	0.10438	0.1156
717	0.321	0.231	0.22		0.066667	0.10101	0.11009
717.5	0.32	0.228	0.217		0.064815	0.09596	0.10459
718	0.319	0.226	0.215		0.062963	0.092593	0.10092
718.5	0.318	0.224	0.212		0.061111	0.089226	0.095413
719	0.317	0.222	0.21		0.059259	0.085859	0.091743
719.5	0.316	0.22	0.208		0.057407	0.082492	0.088073
720	0.315	0.218	0.206		0.055556	0.079125	0.084404
720.5	0.314	0.216	0.203		0.053704	0.075758	0.078899
721	0.313	0.214	0.202		0.051852	0.072391	0.077064
721.5	0.312	0.211	0.2		0.05	0.06734	0.073394
722	0.312	0.21	0.198		0.05	0.065657	0.069725
722.5	0.311	0.208	0.197		0.048148	0.06229	0.06789
723	0.311	0.207	0.195		0.048148	0.060606	0.06422
723.5	0.31	0.205	0.194		0.046296	0.057239	0.062385
724	0.31	0.204	0.192		0.046296	0.055556	0.058716
724.5	0.309	0.202	0.191		0.044444	0.052189	0.056881
725	0.308	0.201	0.189		0.042593	0.050505	0.053211
725.5	0.307	0.2	0.188		0.040741	0.048822	0.051376
726	0.307	0.199	0.187		0.040741	0.047138	0.049541
726.5	0.307	0.198	0.186		0.040741	0.045455	0.047706
727	0.306	0.197	0.185		0.038889	0.043771	0.045872
727.5	0.305	0.196	0.184		0.037037	0.042088	0.044037
728	0.305	0.195	0.183		0.037037	0.040404	0.042202
728.5	0.305	0.195	0.182		0.037037	0.040404	0.040367
729	0.304	0.194	0.182		0.035185	0.038721	0.040367
729.5	0.303	0.193	0.181		0.033333	0.037037	0.038532
730	0.303	0.192	0.18		0.033333	0.035354	0.036697
730.5	0.303	0.192	0.179		0.033333	0.035354	0.034862
731	0.302	0.191	0.178		0.031481	0.03367	0.033028
731.5	0.302	0.191	0.178		0.031481	0.03367	0.033028
732	0.301	0.19	0.176		0.02963	0.031987	0.029358
732.5	0.301	0.188	0.176		0.02963	0.02862	0.029358
733	0.3	0.187	0.175		0.027778	0.026936	0.027523
733.5	0.299	0.186	0.174		0.025926	0.025253	0.025688
734	0.298	0.186	0.174		0.024074	0.025253	0.025688
734.5	0.298	0.185	0.173		0.024074	0.023569	0.023853
735	0.298	0.184	0.173		0.024074	0.021886	0.023853
735.5	0.297	0.184	0.172		0.022222	0.021886	0.022018
736	0.297	0.183	0.171		0.022222	0.020202	0.020183
736.5	0.296	0.182	0.17		0.02037	0.018519	0.018349
737	0.296	0.182	0.17		0.02037	0.018519	0.018349
737.5	0.295	0.181	0.169		0.018519	0.016835	0.016514
738	0.295	0.181	0.169		0.018519	0.016835	0.016514
738.5	0.294	0.18	0.168		0.016667	0.015152	0.014679
739	0.294	0.18	0.167		0.016667	0.015152	0.012844
739.5	0.293	0.179	0.167		0.014815	0.013468	0.012844
740	0.293	0.179	0.167		0.014815	0.013468	0.012844
740.5	0.293	0.178	0.167		0.014815	0.011785	0.012844
741	0.292	0.178	0.167		0.012963	0.011785	0.012844
741.5	0.292	0.178	0.166		0.012963	0.011785	0.011009
742	0.292	0.177	0.165		0.012963	0.010101	0.0091743
742.5	0.292	0.177	0.165		0.012963	0.010101	0.0091743
743	0.291	0.177	0.165		0.011111	0.010101	0.0091743
743.5	0.291	0.176	0.164		0.011111	0.0084175	0.0073395
744	0.29	0.176	0.163		0.0092593	0.0084175	0.0055046
744.5	0.29	0.175	0.163		0.0092593	0.006734	0.0055046
745	0.289	0.175	0.163		0.0074074	0.006734	0.0055046
745.5	0.289	0.175	0.163		0.0074074	0.006734	0.0055046
746	0.289	0.175	0.162		0.0074074	0.006734	0.0036697
746.5	0.289	0.174	0.162		0.0074074	0.0050505	0.0036697
747	0.288	0.174	0.162		0.0055556	0.0050505	0.0036697
747.5	0.288	0.173	0.162		0.0055556	0.003367	0.0036697
748	0.288	0.173	0.161		0.0055556	0.003367	0.0018349
748.5	0.287	0.173	0.161		0.0037037	0.003367	0.0018349
749	0.286	0.172	0.161		0.0018519	0.0016835	0.0018349
749.5	0.286	0.172	0.16		0.0018519	0.0016835	0
750	0.285	0.171	0.16		0	0	0

## Sheet: Supplementary Fig1d
	Fluorescence
Wavelength (nm)	Upper Part	Middle part	Lower part
600	0.073	0.00933333	0.014
601	0.0883333	0.0183333	0.0176667
602	0.102333	0.021	0.0266667
603	0.109667	0.026	0.0243333
604	0.116	0.0286667	0.0326667
605	0.119333	0.039	0.0403333
606	0.136333	0.0473333	0.04
607	0.150667	0.0526667	0.0466667
608	0.149667	0.0493333	0.0466667
609	0.166667	0.0546667	0.049
610	0.165667	0.057	0.0643333
611	0.184667	0.0606667	0.0643333
612	0.19	0.0753333	0.067
613	0.190667	0.073	0.0766667
614	0.208	0.0716667	0.0826667
615	0.214	0.0836667	0.0813333
616	0.232667	0.094	0.0973333
617	0.252	0.100667	0.1
618	0.254667	0.108333	0.112667
619	0.289	0.128333	0.114
620	0.308333	0.129	0.126333
621	0.342333	0.148667	0.141333
622	0.379	0.167667	0.161667
623	0.406667	0.187667	0.170667
624	0.434	0.209	0.198
625	0.480333	0.244667	0.223333
626	0.526667	0.258	0.233333
627	0.574333	0.288333	0.275667
628	0.609333	0.307	0.295667
629	0.662	0.363	0.32
630	0.697	0.399333	0.373667
631	0.747	0.411	0.415
632	0.780333	0.469	0.452333
633	0.859333	0.518	0.484667
634	0.913	0.548	0.557
635	0.979333	0.627333	0.608667
636	1.08167	0.711333	0.704667
637	1.15533	0.761333	0.771
638	1.27567	0.866	0.864333
639	1.41667	0.989333	0.961667
640	1.532	1.11867	1.11267
641	1.715	1.30067	1.282
642	1.95767	1.522	1.51167
643	2.195	1.73933	1.723
644	2.52433	2.038	2.02667
645	2.899	2.35467	2.36
646	3.204	2.68033	2.682
647	3.73367	3.103	3.099
648	4.20067	3.539	3.53467
649	4.723	4.009	3.924
650	5.55967	4.63133	4.56933
651	6.16033	5.148	5.022
652	7.008	5.769	5.59667
653	8.00267	6.546	6.314
654	8.94533	7.16167	6.901
655	10.3187	8.02767	7.78733
656	11.8473	9.03	8.67433
657	13.3817	10.0857	9.57667
658	15.6913	11.5663	10.9087
659	18.2207	13.3037	12.4277
660	20.4653	14.7837	13.8443
661	24.075	17.0913	16.0497
662	27.7317	19.6847	18.4487
663	31.5187	22.337	20.8987
664	36.639	26.0113	24.4943
665	41.606	29.856	28.062
666	46.8037	33.7383	31.862
667	52.8713	38.6883	36.4637
668	58.2253	43.2237	40.977
669	64.679	48.85	46.577
670	71.5367	55.041	53.031
671	77.154	60.33	58.267
672	83.5777	67.3247	65.468
673	89.714	74.4853	72.745
674	94.8937	80.6973	79.4973
675	100.823	89.332	88.5347
676	106.345	97.4657	97.5133
677	111.431	105.916	106.556
678	116.501	115.402	117.123
679	120.697	124.166	126.818
680	124.333	132.491	136.229
681	126.934	141.075	145.294
682	128.482	146.364	152.037
683	128.334	150.725	157.159
684	126.029	152.511	159.898
685	123.355	152.164	160.436
686	117.807	148.879	157.825
687	111.758	144.496	153.383
688	106.572	139.988	149.552
689	99.0827	132.737	142.844
690	92.1663	126.636	136.793
691	86.117	121.321	132.137
692	79.119	115.651	127.242
693	74.1227	112.164	124.932
694	69.6803	109.953	123.414
695	65.4077	109.219	124.228
696	62.8473	110.679	127.319
697	60.4193	113.78	132.397
698	58.4463	119.36	140.743
699	57.3683	125.665	149.914
700	56.6277	136.184	164.471
701	56.2263	148.101	180.59
702	56.591	159.563	196.106
703	56.552	174.65	216.779
704	56.8743	188.893	235.723
705	56.9827	202.622	253.103
706	56.8927	215.271	270.259
707	56.6387	224.061	282.226
708	55.995	228.926	289.648
709	54.8347	231.413	292.487
710	53.544	229.602	290.914
711	52.7877	228.628	289.888
712	51.4983	223.36	282.754
713	50.1867	216.745	274.431
714	48.4103	206.331	261.663
715	47.166	198.916	251.957
716	45.833	190.36	240.262
717	44.3283	180.475	228.426
718	43.4043	172.967	218.659
719	42.035	165.142	209.227
720	40.522	156.725	197.17
721	40.0287	150.831	189.652
722	38.645	143.669	181.09
723	37.5283	137.328	173.073
724	36.6513	132.093	165.385
725	35.512	124.989	157.546
726	34.9413	120.305	150.834
727	34.0953	114.826	144.327
728	33.1673	109.453	136.885
729	32.4163	105.489	132.084
730	31.853	100.987	126.733
731	30.778	96.215	120.37
732	30.2077	92.884	116.31
733	29.5023	88.3973	110.165
734	28.591	84.709	105.265
735	28.2883	81.5037	101.705
736	27.1647	77.595	96.699
737	26.687	74.9013	93.117
738	26.1997	71.7713	88.76
739	25.3307	68.348	84.9033
740	24.9257	66.4703	81.9907
741	24.1887	63.1307	78.3577
742	23.431	60.5153	75.37
743	22.954	58.826	73.01
744	22.1763	56.2457	69.4903
745	21.61	53.8993	66.7693
746	20.9607	51.9533	64.453
747	20.159	49.442	61.197
748	19.432	47.3827	59.053
749	18.7783	45.8193	56.2673
750	17.9967	43.6913	54.401
751	17.5877	42.063	52.3953
752	16.6027	40.1823	50.0083
753	16.0987	38.546	47.8163
754	15.4643	37.0183	46.4423
755	14.807	35.3783	44.215
756	14.3403	34.5097	42.9173
757	13.7423	33.1327	41.4147
758	13.1763	31.5443	39.623
759	12.6697	30.6823	38.1657
760	12.197	29.3843	37.004
761	11.4587	28.064	35.4797
762	10.998	27.248	34.2273
763	10.6097	26.171	33.1093
764	10.0627	25.4213	32.2327
765	9.619	24.375	30.9003
766	9.231	23.392	29.9983
767	8.777	22.7717	28.8997
768	8.43667	21.705	27.8803
769	7.93333	21.1467	27.1243
770	7.53067	20.2937	26.1097
771	7.12433	19.4413	25.3157
772	6.74233	18.687	24.2487
773	6.56433	18.2043	23.796
774	6.19233	17.4577	22.6163
775	6.01467	16.875	22.108
776	5.61867	16.2477	21.361
777	5.25	15.7813	20.5277
778	5.05	15.2283	19.8413
779	4.74767	14.627	19.2077
780	4.55267	13.9007	18.4943
781	4.38533	13.6327	18.141
782	4.13733	13.0943	17.482
783	3.92767	12.8197	16.9513
784	3.80533	12.164	16.471
785	3.68833	11.978	15.8707
786	3.35167	11.4357	15.3613
787	3.18933	11.0283	14.757
788	3.07533	10.641	14.2447
789	3.02233	10.4117	13.8973
790	2.84967	9.88233	13.4283
791	2.70133	9.703	12.918
792	2.667	9.54767	12.652
793	2.61733	9.16267	12.338
794	2.348	8.599	11.5133
795	2.24067	8.306	11.1463
796	2.02767	8.20167	10.6783
797	2.02133	7.862	10.6113
798	1.912	7.50833	10.1073
799	1.81267	7.19633	9.93167
800	1.91933	6.832	9.40567

[truncated: 11 more sheets: Supplementary Fig1e, Supplementary Fig2, Supplementary Fig3, Supplementary Fig.3c_1, Supplementary Fig.3c_2, Supplementary Fig.3c_3, Supplementary Fig.3c_4, Supplementary Fig. 5c, Supplementary Fig. 6A, Supplementary Fig. 6B, Supplementary Fig. 6C]
